# Supplementary material for: APOA2: New Target for Molecular Hydrogen Therapy in Sepsis-Related Lung Injury Based on Proteomic and Genomic Analysis
Source: Int J Mol Sci. 2023 Jul 11;24(14):11325. doi: 10.3390/ijms241411325 (PMC10379236; doi:10.3390/ijms241411325)
Supplement: Supplementary file 1 [file ijms-24-11325-s001.zip]

Archive with 2 entries (1 files):
- Raw Data/
- Raw Data/L readcount.csv
