# Supplementary material for: APOA2: New Target for Molecular Hydrogen Therapy in Sepsis-Related Lung Injury Based on Proteomic and Genomic Analysis
Source: Int J Mol Sci. 2023 Jul 11;24(14):11325. doi: 10.3390/ijms241411325 (PMC10379236; doi:10.3390/ijms241411325)
Supplement: Supplementary file 1 [file ijms-24-11325-s001.zip › Raw Data/L readcount.csv]

geneID	CLPL1	CLPL2	CLPL3	shamL1	shamL2	shamL3
ENSMUSG00000028180	1688	1032	2498	1823	1779	1983
ENSMUSG00000028182	45	49	35	47	31	46
ENSMUSG00000028185	0	8	6	6	0	5
ENSMUSG00000028184	5915	7707	7484	6625	6664	8370
ENSMUSG00000028187	466	663	718	590	738	613
ENSMUSG00000028186	43	41	101	36	38	26
ENSMUSG00000028189	1142	1378	1326	842	1066	1330
ENSMUSG00000028188	97	170	246	197	213	126
XLOC_129667	0	0	0	0	0	0
ENSMUSG00000107279	0	0	0	0	0	0
XLOC_036010	20	16	16	8	20	3
ENSMUSG00000100529	0	0	0	0	0	0
ENSMUSG00000035429	6	2	2	2	4	0
ENSMUSG00000035427	0	0	0	0	0	0
ENSMUSG00000035420	0	0	0	0	0	0
ENSMUSG00000070074	0	0	0	0	0	1
ENSMUSG00000020755	1494	1514	1722	1321	1463	1366
ENSMUSG00000070076	0	0	0	2	0	0
ENSMUSG00000000248	6	0	0	5	7	0
ENSMUSG00000070071	0	0	0	0	0	0
ENSMUSG00000020752	986	1058	1206	974	923	826
ENSMUSG00000099287	0	0	0	0	0	2
ENSMUSG00000038760	0	0	0	0	0	0
ENSMUSG00000020758	1520	1572	2033	2019	1313	1530
XLOC_263607	9	20	6	7	37	10
XLOC_263606	0	0	0	35	0	2
ENSMUSG00000069833	291864	343808	304935	212943	186925	302579
ENSMUSG00000069830	82	53	119	28	25	34
ENSMUSG00000028238	811	912	1179	464	689	941
ENSMUSG00000033862	392	492	494	427	465	385
ENSMUSG00000033863	21386	21690	27311	12406	21202	17386
ENSMUSG00000033860	10	22	1199	12	242	20
ENSMUSG00000069835	65	58	50	71	72	78
ENSMUSG00000028233	1481	1357	1697	1305	1545	1558
XLOC_186240	11	66	76	78	105	64
XLOC_186245	7	3	10	7	16	4
ENSMUSG00000028236	0	0	0	21	0	0
XLOC_186247	16	17	22	31	43	21
XLOC_186246	9	13	13	22	34	16
ENSMUSG00000114974	0	0	0	0	0	0
ENSMUSG00000114975	0	0	0	0	2	0
ENSMUSG00000114976	0	0	0	0	0	0
ENSMUSG00000114977	7	7	10	10	8	5
ENSMUSG00000114970	0	2	0	0	2	0
ENSMUSG00000114971	0	0	0	0	0	0
ENSMUSG00000114972	0	0	0	0	0	0
ENSMUSG00000114973	0	0	0	0	0	0
XLOC_189114	175	149	189	106	116	77
XLOC_145853	0	0	0	0	0	0
ENSMUSG00000114978	0	0	0	0	0	0
ENSMUSG00000114979	0	0	0	0	0	0
ENSMUSG00000044537	0	0	0	0	0	0
ENSMUSG00000044534	963	845	896	539	754	795
ENSMUSG00000044533	9915	10205	10919	8110	10112	10423
ENSMUSG00000068120	57	89	97	95	76	64
ENSMUSG00000038768	0	0	0	0	0	0
ENSMUSG00000068129	16	22	18	18	14	20
ENSMUSG00000083763	0	0	0	0	0	0
XLOC_278203	0	0	0	0	0	0
XLOC_278202	0	0	0	0	0	0
XLOC_056082	2	0	16	0	2	10
ENSMUSG00000027405	771	819	967	864	1157	1069
ENSMUSG00000075164	0	0	0	0	0	0
ENSMUSG00000075167	0	0	0	0	0	0
ENSMUSG00000027406	1920	2148	2397	2360	1633	2005
ENSMUSG00000075161	0	0	0	0	0	0
ENSMUSG00000027400	0	6	0	6	0	2
ENSMUSG00000027403	0	0	0	0	0	0
ENSMUSG00000075162	15	2	12	25	12	5
ENSMUSG00000075169	0	0	0	0	0	0
ENSMUSG00000075168	0	0	0	0	0	0
XLOC_183997	0	0	5	2	3	0
XLOC_119802	0	0	0	0	0	0
ENSMUSG00000115353	0	0	0	0	0	0
ENSMUSG00000097008	211	295	237	239	138	210
ENSMUSG00000044288	143	163	237	204	200	186
XLOC_244584	10	7	16	15	5	3
ENSMUSG00000093859	0	0	4	2	2	0
XLOC_151047	2	0	0	0	6	0
ENSMUSG00000044285	2386	2026	1859	1319	1475	1609
ENSMUSG00000044286	0	0	0	3	0	0
ENSMUSG00000044287	2	0	14	5	10	0
XLOC_135489	0	0	0	0	7	0
ENSMUSG00000096282	0	0	0	0	0	0
ENSMUSG00000115352	0	0	0	0	0	0
XLOC_135487	30	52	38	42	85	32
ENSMUSG00000087577	1	1	1	2	3	1
ENSMUSG00000087575	13	6	1	3	8	16
ENSMUSG00000087574	108	95	118	107	87	84
XLOC_136143	0	0	0	0	0	0
ENSMUSG00000087571	10	20	14	21	30	19
XLOC_211449	0	0	0	0	0	0
XLOC_065180	23	13	23	13	22	19
XLOC_244582	6	0	0	0	5	0
XLOC_211442	0	0	0	0	0	0
ENSMUSG00000087579	0	20	7	33	6	23
ENSMUSG00000087578	175	122	169	164	167	103
ENSMUSG00000058568	0	0	0	0	0	0
ENSMUSG00000058569	3063	3572	3913	2727	3259	3484
ENSMUSG00000098011	0	0	0	0	0	0
ENSMUSG00000058567	50	43	55	106	101	31
ENSMUSG00000073862	0	0	0	0	0	0
ENSMUSG00000021583	3851	4055	4973	3385	3450	4200
ENSMUSG00000073860	0	0	0	0	0	0
ENSMUSG00000021587	70	82	109	100	24	86
ENSMUSG00000116538	0	0	0	0	0	0
ENSMUSG00000021585	3879	4915	5379	4790	4646	4793
ENSMUSG00000116536	131	143	125	200	142	103
ENSMUSG00000116537	0	0	0	0	0	0
ENSMUSG00000116534	4	3	2	3	2	1
ENSMUSG00000021589	580	782	761	825	700	777
ENSMUSG00000116532	0	0	0	5	0	0
XLOC_137975	0	0	0	0	0	0
ENSMUSG00000079808	0	0	4	0	0	0
ENSMUSG00000116531	0	0	0	0	0	0
ENSMUSG00000115350	0	0	0	0	0	0
ENSMUSG00000112139	0	0	0	0	0	0
ENSMUSG00000097267	350	425	508	432	447	297
ENSMUSG00000106513	0	0	0	0	0	0
ENSMUSG00000112800	7	3	1	10	0	0
ENSMUSG00000104902	2	0	0	0	0	0
ENSMUSG00000081342	0	0	0	0	0	0
ENSMUSG00000022085	2	0	0	3	2	0
ENSMUSG00000097309	161	163	191	164	151	146
ENSMUSG00000079034	0	0	0	0	0	0
ENSMUSG00000097264	219	197	276	266	205	202
ENSMUSG00000070075	1	9	8	9	10	1
XLOC_060614	61	6	0	12	19	5
ENSMUSG00000088342	0	0	0	0	0	0
ENSMUSG00000085723	521	533	622	433	513	601
ENSMUSG00000097308	2	0	0	0	2	2
ENSMUSG00000030889	570	606	911	606	552	585
ENSMUSG00000030888	492	580	452	494	471	531
ENSMUSG00000086190	2	2	0	4	9	9
ENSMUSG00000086191	651	819	865	697	736	777
ENSMUSG00000086196	64	74	119	61	74	76
ENSMUSG00000086197	0	0	0	0	0	0
ENSMUSG00000086194	1	0	0	1	0	0
ENSMUSG00000086195	0	0	0	0	0	0
ENSMUSG00000030881	1397	1550	1262	1396	1854	1716
ENSMUSG00000026753	2900	3227	3699	2301	2876	3151
ENSMUSG00000026750	1734	2135	2189	1917	2188	1924
ENSMUSG00000086199	805	544	585	752	1925	1401
ENSMUSG00000030884	3418	3631	3890	3351	3478	4277
ENSMUSG00000026754	766	990	679	723	862	1109
ENSMUSG00000026755	890	1126	1205	999	1267	1192
ENSMUSG00000007338	2289	1601	2312	1370	1738	1560
ENSMUSG00000070072	2	0	0	1	0	0
ENSMUSG00000081841	0	0	0	3	0	4
ENSMUSG00000059213	0	3	0	15	30	25
ENSMUSG00000070073	0	0	0	0	0	0
ENSMUSG00000115355	0	0	0	0	0	0
ENSMUSG00000074846	21	18	20	35	1	1
ENSMUSG00000093362	0	0	0	0	0	0
ENSMUSG00000075833	0	0	0	0	0	0
ENSMUSG00000075832	0	0	0	0	0	0
ENSMUSG00000075837	2	0	0	0	0	2
ENSMUSG00000065469	0	0	0	0	0	0
ENSMUSG00000070078	0	0	0	0	0	0
ENSMUSG00000115354	22	0	20	14	22	0
ENSMUSG00000090996	0	0	0	0	0	0
ENSMUSG00000086224	10	7	4	13	4	6
ENSMUSG00000086225	0	0	0	0	0	0
ENSMUSG00000086226	0	0	0	0	0	0
ENSMUSG00000086227	0	0	0	0	0	0
ENSMUSG00000086220	739	740	868	653	788	654
ENSMUSG00000086221	0	1	0	0	0	0
ENSMUSG00000086222	0	0	0	0	0	0
ENSMUSG00000083954	0	0	0	0	0	0
XLOC_078746	0	2	9	0	0	0
XLOC_006211	0	0	0	0	0	0
ENSMUSG00000003824	118	110	101	86	126	99
XLOC_190863	0	0	1	0	0	0
XLOC_095605	0	2	0	0	0	0
ENSMUSG00000081642	0	2	0	0	2	0
ENSMUSG00000081641	0	0	0	0	0	0
ENSMUSG00000081640	2	3	1	0	0	3
ENSMUSG00000081647	1	0	0	0	0	0
ENSMUSG00000081646	0	0	0	0	0	0
XLOC_048838	30	24	32	28	22	15
ENSMUSG00000081649	0	0	0	0	0	0
ENSMUSG00000081648	13	12	23	13	12	11
ENSMUSG00000098559	41	33	66	24	33	34
XLOC_073023	5	12	7	4	19	16
ENSMUSG00000085551	0	0	2	2	0	0
XLOC_190787	0	0	0	0	0	0
ENSMUSG00000085556	0	0	0	0	0	0
ENSMUSG00000085555	0	0	0	4	0	0
ENSMUSG00000004446	507	416	595	363	449	439
ENSMUSG00000098550	1	1	1	1	1	0
ENSMUSG00000094672	0	0	0	0	0	0
ENSMUSG00000094673	0	0	0	0	0	0
ENSMUSG00000098555	0	0	0	0	0	0
ENSMUSG00000094675	0	0	0	0	0	0
ENSMUSG00000094676	0	0	0	0	0	0
ENSMUSG00000094677	0	1	3	0	3	0
ENSMUSG00000028937	2957	3253	3784	2197	2628	2824
ENSMUSG00000027560	0	0	0	5	8	0
XLOC_278592	2	0	0	2	0	0
ENSMUSG00000089416	0	0	0	0	0	0
ENSMUSG00000089417	2680	3089	2976	3756	4005	2742
ENSMUSG00000089414	0	0	0	0	0	0
XLOC_158915	0	0	0	0	0	0
ENSMUSG00000089413	0	0	0	0	0	0
ENSMUSG00000089410	0	0	0	0	0	0
ENSMUSG00000028232	895	776	932	535	867	884
ENSMUSG00000047161	3	0	7	11	11	11
ENSMUSG00000077090	1	0	1	0	1	1
ENSMUSG00000077096	0	0	0	0	0	0
ENSMUSG00000089418	0	0	0	0	0	0
XLOC_185126	0	0	0	0	0	0
ENSMUSG00000010051	2169	1957	2418	1352	1372	1692
XLOC_184650	0	2	0	0	0	0
ENSMUSG00000085885	48	63	85	77	76	48
ENSMUSG00000085884	311	346	615	678	611	600
ENSMUSG00000085887	827	614	400	537	526	451
ENSMUSG00000085886	4	6	6	6	13	7
ENSMUSG00000085881	302	211	226	320	158	290
ENSMUSG00000085880	2	0	0	0	0	0
ENSMUSG00000085883	1162	1094	971	814	832	1117
ENSMUSG00000085882	942	1350	1387	1135	922	1200
ENSMUSG00000028234	1550	1708	1703	1450	1988	1493
ENSMUSG00000085889	2	2	7	4	3	0
ENSMUSG00000085888	0	0	0	7	0	0
XLOC_093945	0	0	0	0	0	0
ENSMUSG00000029919	33	68	78	116	77	41
ENSMUSG00000029918	255	405	378	218	294	291
ENSMUSG00000100172	0	0	0	0	0	0
ENSMUSG00000029915	179	168	260	59	306	150
ENSMUSG00000029917	0	0	0	0	0	0
ENSMUSG00000029916	774	814	890	863	919	886
ENSMUSG00000029911	622	632	803	664	860	538
ENSMUSG00000029910	197	232	215	190	145	247
ENSMUSG00000029913	553	515	642	516	693	388
ENSMUSG00000077549	21	11	24	22	37	10
ENSMUSG00000070527	89	51	95	40	53	71
ENSMUSG00000077545	3	7	1	20	18	2
XLOC_002105	61	72	77	95	205	80
ENSMUSG00000077547	1	1	0	1	0	0
ENSMUSG00000077546	0	0	0	0	0	0
ENSMUSG00000077541	0	0	0	0	0	0
ENSMUSG00000077543	0	0	0	0	0	0
ENSMUSG00000077542	2	3	5	5	10	2
ENSMUSG00000095108	0	0	0	0	0	0
ENSMUSG00000084682	0	0	0	0	0	0
ENSMUSG00000084683	0	0	0	0	0	0
ENSMUSG00000084684	0	0	0	0	0	0
ENSMUSG00000084686	3	3	1	2	7	0
ENSMUSG00000095101	1	2	1	1	0	0
ENSMUSG00000095100	0	0	0	0	0	0
ENSMUSG00000095103	0	0	0	0	0	0
ENSMUSG00000095102	0	0	0	0	0	0
ENSMUSG00000095105	42	63	68	59	48	52
ENSMUSG00000095104	0	0	0	0	0	0
ENSMUSG00000095107	0	0	0	0	0	0
ENSMUSG00000098083	0	0	0	0	0	0
ENSMUSG00000098082	0	0	1	0	0	0
ENSMUSG00000098081	0	0	0	0	0	0
ENSMUSG00000098080	0	0	0	1	0	0
ENSMUSG00000098087	0	0	0	0	0	0
ENSMUSG00000026848	868	981	982	774	1466	910
ENSMUSG00000098085	0	0	0	0	0	0
ENSMUSG00000098084	0	0	0	0	0	0
ENSMUSG00000043263	390	417	651	407	496	627
ENSMUSG00000043262	897	1141	1156	885	878	1142
ENSMUSG00000098089	0	0	0	0	0	0
ENSMUSG00000098088	0	2	2	3	1	0
ENSMUSG00000043267	0	0	0	0	0	0
XLOC_117097	11	3	8	12	4	0
ENSMUSG00000080590	0	0	0	0	0	0
ENSMUSG00000080592	0	0	0	0	0	0
ENSMUSG00000080594	0	0	0	0	0	0
ENSMUSG00000080595	0	0	0	0	0	0
ENSMUSG00000080596	0	0	0	0	0	0
ENSMUSG00000080597	0	0	0	0	0	0
XLOC_067059	0	0	0	1	0	0
ENSMUSG00000108627	0	0	0	0	0	0
ENSMUSG00000035279	156	262	240	362	250	207
ENSMUSG00000035278	648	555	737	639	787	606
XLOC_082485	0	0	0	0	0	0
ENSMUSG00000000125	8	0	7	5	2	8
ENSMUSG00000068122	0	5	2	8	0	9
ENSMUSG00000034435	1502	1660	1837	1127	1775	1422
ENSMUSG00000050423	7	1	12	3	4	6
ENSMUSG00000108626	0	0	0	0	0	0
ENSMUSG00000034430	1907	1569	1680	1299	2267	1606
ENSMUSG00000034432	940	1033	1112	837	991	1044
ENSMUSG00000083488	0	0	0	0	0	0
ENSMUSG00000083487	0	0	0	0	0	0
ENSMUSG00000083486	0	0	0	0	0	0
ENSMUSG00000083485	0	0	0	0	0	0
ENSMUSG00000083484	0	0	0	0	0	0
ENSMUSG00000034438	125	96	149	141	121	95
ENSMUSG00000083482	0	0	0	0	0	0
ENSMUSG00000083481	40	41	58	32	37	32
ENSMUSG00000115112	0	0	0	0	0	0
ENSMUSG00000074011	0	0	0	0	0	0
XLOC_024925	0	0	0	0	0	0
XLOC_159796	0	0	4	0	0	0
ENSMUSG00000023057	0	6	1	0	2	0
ENSMUSG00000067835	0	0	0	0	0	0
ENSMUSG00000044538	0	0	0	0	0	0
ENSMUSG00000087908	0	0	0	0	0	0
ENSMUSG00000087909	0	0	0	0	0	0
ENSMUSG00000087904	0	0	0	0	0	0
ENSMUSG00000087905	0	0	0	0	0	0
ENSMUSG00000087902	0	0	0	0	0	0
ENSMUSG00000087903	0	0	12	0	0	0
ENSMUSG00000112984	0	0	0	0	0	0
ENSMUSG00000113490	0	0	0	0	0	0
XLOC_162459	0	0	0	0	0	0
ENSMUSG00000053914	4	9	6	7	5	4
ENSMUSG00000053916	81	84	122	0	94	0
ENSMUSG00000017723	9637	13380	12779	10353	10936	10294
ENSMUSG00000017721	1488	1796	1736	1427	1699	1626
ENSMUSG00000017720	139	88	175	122	90	121
ENSMUSG00000112981	896	649	1154	412	504	469
ENSMUSG00000017724	13	3	14	15	9	8
ENSMUSG00000009356	0	0	0	0	3	0
ENSMUSG00000009350	168	89	49	5	333	167
XLOC_271814	0	0	0	1	0	0
ENSMUSG00000110899	0	2	11	8	12	7
ENSMUSG00000095335	1	0	6	6	4	0
ENSMUSG00000015474	991	960	1400	756	883	835
ENSMUSG00000015476	38	36	30	30	52	30
ENSMUSG00000110896	0	0	1	0	2	0
ENSMUSG00000078816	87	133	117	182	210	139
ENSMUSG00000078817	384	190	270	140	79	458
ENSMUSG00000078815	0	0	0	38	0	16
ENSMUSG00000078812	6268	7145	9082	6439	7984	8426
ENSMUSG00000015478	4790	6925	7106	3695	4362	4625
ENSMUSG00000078810	743	405	466	136	451	510
ENSMUSG00000097094	0	0	0	10	13	0
XLOC_203401	0	0	0	0	0	0
ENSMUSG00000099759	20	45	57	27	24	38
XLOC_159139	3	0	0	0	0	0
ENSMUSG00000110894	57	66	73	118	80	35
ENSMUSG00000046323	0	0	0	0	0	0
ENSMUSG00000099750	0	0	0	0	0	0
ENSMUSG00000099751	0	0	0	0	0	0
ENSMUSG00000099752	0	0	0	0	0	0
ENSMUSG00000099753	0	0	0	0	0	0
ENSMUSG00000099754	0	0	0	0	0	0
ENSMUSG00000099755	0	0	0	0	0	0
ENSMUSG00000099756	0	0	0	0	0	0
ENSMUSG00000099757	341	230	320	475	296	253
XLOC_193556	2	4	4	0	2	0
XLOC_231908	18	34	30	8	14	0
ENSMUSG00000050296	3	3	2	685	4	10
ENSMUSG00000075165	0	0	0	0	0	0
ENSMUSG00000113497	0	0	14	9	2	5
ENSMUSG00000050295	289	359	381	318	388	354
ENSMUSG00000099978	0	0	0	0	0	0
ENSMUSG00000093509	0	0	0	0	0	0
ENSMUSG00000027404	2759	3063	4088	2412	2848	3334
ENSMUSG00000093507	3	12	9	17	20	13
ENSMUSG00000093505	18	10	29	17	7	13
ENSMUSG00000093504	0	0	0	0	0	0
ENSMUSG00000093503	0	0	0	0	0	0
ENSMUSG00000093502	0	0	0	0	0	0
ENSMUSG00000050299	91	101	88	102	82	93
ENSMUSG00000075166	0	0	0	0	0	0
ENSMUSG00000097619	7	4	27	15	18	13
ENSMUSG00000097618	0	0	0	0	0	0
ENSMUSG00000097617	1081	1496	1400	1202	1159	1246
ENSMUSG00000097616	147	132	140	191	111	96
ENSMUSG00000097615	0	0	0	0	0	0
ENSMUSG00000097614	191	176	217	144	124	112
ENSMUSG00000097613	1059	1429	1308	902	979	963
ENSMUSG00000097612	17	6	6	12	11	4
ENSMUSG00000100231	0	0	0	0	0	0
ENSMUSG00000075160	0	0	0	0	0	0
XLOC_165152	0	0	0	0	0	0
ENSMUSG00000076042	0	0	0	0	0	0
XLOC_012528	9	7	11	14	12	15
XLOC_005812	0	0	0	0	0	0
ENSMUSG00000112028	0	0	0	2	0	0
ENSMUSG00000041138	0	0	0	0	0	3
XLOC_024788	4	0	0	13	13	24
ENSMUSG00000112020	2	4	17	40	34	19
ENSMUSG00000112021	116	138	127	132	117	128
ENSMUSG00000041133	2196	2896	3157	2859	2890	2634
ENSMUSG00000112023	717	435	405	285	791	509
ENSMUSG00000041135	401	632	724	568	600	600
ENSMUSG00000041134	21782	23566	26587	17553	19915	22055
ENSMUSG00000112026	2	0	2	0	0	0
ENSMUSG00000112027	29	20	39	27	31	37
ENSMUSG00000027409	0	0	0	0	0	0
ENSMUSG00000016921	5123	5165	5419	5641	6752	4883
ENSMUSG00000027408	234	434	359	429	554	393
ENSMUSG00000104884	1	1	1	1	1	1
ENSMUSG00000088147	0	0	0	0	0	0
XLOC_085308	19	42	28	36	0	31
ENSMUSG00000064923	0	0	1	1	0	0
ENSMUSG00000014402	1002	772	1396	1146	909	1101
ENSMUSG00000064921	0	0	0	0	0	0
ENSMUSG00000064927	9	11	2	11	42	6
ENSMUSG00000064926	0	0	0	0	0	0
ENSMUSG00000058607	0	0	0	0	0	0
ENSMUSG00000077759	0	0	0	0	0	0
ENSMUSG00000090346	4	0	0	2	5	0
ENSMUSG00000064928	0	0	0	0	0	0
ENSMUSG00000090341	0	0	0	0	0	0
ENSMUSG00000084009	0	0	0	0	0	0
ENSMUSG00000055401	1231	1350	1598	857	1136	1190
ENSMUSG00000055403	29	31	25	23	15	26
ENSMUSG00000055407	1563	2097	1926	1000	1037	1567
ENSMUSG00000055408	0	0	0	0	0	0
ENSMUSG00000055409	8	0	12	4	8	14
ENSMUSG00000050439	4	0	0	0	0	0
ENSMUSG00000115559	0	0	0	0	0	0
ENSMUSG00000115558	0	0	0	0	0	0
XLOC_069672	0	0	0	0	0	0
ENSMUSG00000115551	0	0	0	0	0	0
ENSMUSG00000115550	0	0	0	6	0	0
ENSMUSG00000115553	0	0	0	3	0	0
ENSMUSG00000115552	0	0	0	0	0	0
ENSMUSG00000115555	51	65	83	150	148	63
ENSMUSG00000115554	0	0	0	0	0	0
ENSMUSG00000115557	0	0	0	0	0	0
ENSMUSG00000115556	0	0	0	0	0	0
ENSMUSG00000051527	0	2	10	10	15	9
ENSMUSG00000041278	937	949	1052	752	931	848
ENSMUSG00000057054	1573	1563	1623	1422	1338	1656
XLOC_280375	0	0	0	0	0	0
XLOC_223526	0	3	0	0	3	0
ENSMUSG00000051528	0	0	0	0	0	0
ENSMUSG00000109165	32	38	44	34	40	34
ENSMUSG00000109164	0	0	0	0	0	0
ENSMUSG00000109167	4	4	130	2	850	0
ENSMUSG00000109166	0	0	0	0	0	0
ENSMUSG00000109161	0	0	0	2	0	0
ENSMUSG00000109160	4	5	4	0	11	2
ENSMUSG00000109163	5	2	1	6	2	3
ENSMUSG00000109162	0	0	0	0	0	0
XLOC_228598	0	0	0	0	0	0
ENSMUSG00000109168	419	491	435	368	372	336
ENSMUSG00000113863	0	0	0	0	0	0
ENSMUSG00000113862	0	0	0	0	0	0
ENSMUSG00000113861	8	0	22	3	7	14
ENSMUSG00000113860	0	0	0	0	0	0
ENSMUSG00000113867	0	0	0	0	0	0
ENSMUSG00000113866	0	0	0	0	0	2
ENSMUSG00000113865	2	0	0	0	0	0
XLOC_282287	0	0	0	0	2	0
ENSMUSG00000113869	74	64	65	133	137	32
ENSMUSG00000113868	0	0	0	0	3	0
XLOC_147543	0	0	0	4	0	2
XLOC_004038	0	8	2	0	39	6
ENSMUSG00000103369	0	0	0	0	0	0
XLOC_048318	5	0	6	11	6	9
XLOC_102928	15	28	26	40	32	18
XLOC_040163	203	119	180	134	88	97
XLOC_048310	33	16	10	6	28	17
XLOC_040168	0	4	0	0	0	4
ENSMUSG00000115083	0	0	0	0	0	0
ENSMUSG00000040771	914	945	1213	892	1055	961
ENSMUSG00000094997	0	0	0	0	0	0
ENSMUSG00000115080	0	0	0	0	0	0
ENSMUSG00000094991	0	0	0	0	0	0
ENSMUSG00000115086	0	0	0	0	0	0
ENSMUSG00000094993	0	0	0	0	7	0
ENSMUSG00000094992	0	0	0	0	0	0
ENSMUSG00000115089	0	0	0	0	0	0
ENSMUSG00000115088	0	0	0	0	0	0
ENSMUSG00000094999	0	0	0	0	0	0
ENSMUSG00000094998	0	0	0	0	0	0
ENSMUSG00000111708	0	0	0	0	0	0
ENSMUSG00000111709	0	0	0	8	8	0
ENSMUSG00000001657	0	0	0	0	0	0
ENSMUSG00000056174	1077	1202	1507	872	998	1378
ENSMUSG00000109252	0	0	0	0	0	0
ENSMUSG00000111700	0	0	0	0	0	0
ENSMUSG00000113276	0	0	0	0	0	0
ENSMUSG00000111702	0	0	0	0	0	0
ENSMUSG00000111703	0	0	0	0	0	0
ENSMUSG00000111704	0	0	0	0	0	0
ENSMUSG00000100192	0	0	0	0	7	0
ENSMUSG00000064574	0	0	0	0	0	0
ENSMUSG00000100191	0	0	0	0	0	0
ENSMUSG00000103360	52	55	89	119	97	82
ENSMUSG00000109257	2	12	5	16	4	11
ENSMUSG00000113275	0	1	2	3	0	0
ENSMUSG00000109256	0	0	0	0	0	0
ENSMUSG00000105806	0	0	0	0	7	0
ENSMUSG00000105807	0	0	0	0	0	0
ENSMUSG00000105804	121	96	88	172	354	111
ENSMUSG00000105805	0	0	0	0	0	0
ENSMUSG00000105802	6	0	5	4	0	4
ENSMUSG00000105803	0	0	7	2	2	0
ENSMUSG00000105800	0	0	0	0	0	0
ENSMUSG00000105801	72	60	103	91	110	55
XLOC_125369	0	0	0	0	0	2
ENSMUSG00000064570	0	0	0	0	0	0
ENSMUSG00000057801	0	0	0	0	0	0
ENSMUSG00000105808	4	14	10	9	11	9
ENSMUSG00000057805	0	0	0	0	0	0
ENSMUSG00000012126	262	264	313	287	264	214
ENSMUSG00000012123	207	203	312	360	195	328
ENSMUSG00000025269	624	640	563	635	1017	494
ENSMUSG00000025268	1529	2187	2296	1696	1394	1839
XLOC_204122	219	191	216	112	144	161
ENSMUSG00000025265	273	425	415	475	402	384
ENSMUSG00000025264	595	587	487	542	721	582
ENSMUSG00000025262	1384	1744	1526	1190	749	1546
ENSMUSG00000025261	30182	30208	36938	29255	36600	33098
ENSMUSG00000025260	1021	1260	1015	708	660	1222
ENSMUSG00000094330	3	0	4	0	0	0
ENSMUSG00000091123	0	0	0	1	0	0
ENSMUSG00000094334	0	2	0	0	3	0
ENSMUSG00000094337	0	0	0	0	0	0
ENSMUSG00000094336	0	0	0	0	0	0
ENSMUSG00000090120	8	7	0	8	26	0
ENSMUSG00000088167	0	0	0	0	0	0
ENSMUSG00000091129	0	0	0	0	0	0
ENSMUSG00000065328	0	0	0	0	0	0
ENSMUSG00000065329	2	0	2	1	0	0
ENSMUSG00000065322	0	0	0	0	0	0
ENSMUSG00000060131	802	699	1128	466	784	713
ENSMUSG00000065320	0	2	2	0	0	0
ENSMUSG00000065321	0	0	0	0	0	0
ENSMUSG00000065327	2	1	3	0	4	0
ENSMUSG00000082607	0	0	0	0	0	0
ENSMUSG00000047203	0	0	0	0	0	0
ENSMUSG00000047205	1209	1358	1627	1195	996	1407
ENSMUSG00000047207	0	0	0	0	0	0
ENSMUSG00000002486	253	356	374	374	365	276
ENSMUSG00000097979	4	8	14	11	10	12
ENSMUSG00000006958	141	180	236	161	121	131
ENSMUSG00000102507	0	0	0	0	0	0
ENSMUSG00000097972	0	0	0	0	0	0
ENSMUSG00000097973	0	0	0	0	0	0
ENSMUSG00000067780	536	1302	960	1427	5505	1739
ENSMUSG00000097971	2386556	2145871	2686444	1716219	2684301	2063687
ENSMUSG00000097976	0	0	0	0	0	0
ENSMUSG00000067787	1249	1029	726	1147	1176	1583
ENSMUSG00000097974	39	31	57	28	85	29
ENSMUSG00000097975	0	0	0	0	0	0
ENSMUSG00000082609	4	9	2	6	8	1
ENSMUSG00000106094	0	0	0	0	0	1
ENSMUSG00000109990	0	0	0	0	0	0
ENSMUSG00000053279	49677	68253	68163	57134	52182	73572
ENSMUSG00000088168	4	4	4	3	3	3
XLOC_124020	319	291	402	291	250	282
ENSMUSG00000109839	0	0	0	0	0	0
ENSMUSG00000109838	0	0	0	0	0	0
ENSMUSG00000102500	0	0	0	0	0	0
ENSMUSG00000108022	0	0	0	0	0	0
ENSMUSG00000109833	0	0	0	0	0	0
ENSMUSG00000109832	0	0	0	0	0	0
ENSMUSG00000109831	0	5	0	0	0	0
ENSMUSG00000111866	0	0	0	0	0	0
ENSMUSG00000109837	0	0	0	0	0	0
ENSMUSG00000109835	0	0	0	0	0	0
ENSMUSG00000109834	0	0	0	0	0	0
ENSMUSG00000068324	181	198	170	128	129	129
ENSMUSG00000068327	0	0	8	5	0	0
ENSMUSG00000068323	2204	2371	2508	1755	1579	1903
ENSMUSG00000087570	0	0	0	0	0	0
ENSMUSG00000068329	568	664	659	373	527	466
ENSMUSG00000068328	1822	1933	2241	1647	1812	1576
ENSMUSG00000110079	49	53	35	42	55	36
ENSMUSG00000110078	0	0	0	0	0	0
ENSMUSG00000106388	0	0	0	0	0	0
ENSMUSG00000106389	0	0	0	0	0	0
ENSMUSG00000099904	0	0	0	0	0	0
ENSMUSG00000110071	4	2	0	56	14	33
ENSMUSG00000110070	2	10	3	3	6	4
ENSMUSG00000106386	79	25	38	160	195	48
ENSMUSG00000110072	0	0	0	0	0	0
ENSMUSG00000106380	124	188	188	266	297	185
ENSMUSG00000092029	36	26	34	21	35	53
ENSMUSG00000106382	0	0	0	0	0	0
ENSMUSG00000110076	0	0	0	0	0	0
XLOC_147610	0	0	0	0	2	0
ENSMUSG00000099906	0	2	0	111	0	4
XLOC_147616	393	444	433	398	389	355
ENSMUSG00000064493	1	1	1	1	1	1
ENSMUSG00000064492	1	1	1	1	1	1
ENSMUSG00000064491	2	4	5	3	6	1
ENSMUSG00000063442	0	0	0	0	1	0
ENSMUSG00000063445	75	72	76	58	75	68
ENSMUSG00000064496	0	0	0	1	0	0
ENSMUSG00000063447	148	142	153	117	158	126
ENSMUSG00000063446	0	5	4	8	5	3
ENSMUSG00000076946	3	2	1	8	5	5
ENSMUSG00000076944	18	9	5	6	14	3
ENSMUSG00000076940	44	6	14	31	19	14
ENSMUSG00000076941	0	0	0	0	0	0
ENSMUSG00000070522	92	118	134	89	101	75
ENSMUSG00000076948	0	1	0	0	0	0
ENSMUSG00000076949	0	0	0	0	0	0
ENSMUSG00000100979	0	0	0	0	0	0
ENSMUSG00000100978	0	0	0	0	0	0
ENSMUSG00000066438	777	1044	1155	982	988	1084
ENSMUSG00000100971	0	0	0	0	0	0
ENSMUSG00000100970	0	0	0	0	0	0
ENSMUSG00000100973	0	0	0	0	0	0
ENSMUSG00000100972	0	0	0	0	0	0
ENSMUSG00000100975	320	284	341	218	374	252
ENSMUSG00000100974	0	0	0	0	0	0
ENSMUSG00000100977	0	0	0	0	0	0
ENSMUSG00000100976	0	0	0	0	0	0
ENSMUSG00000096304	0	0	0	0	0	0
ENSMUSG00000118167	0	0	0	0	0	0
ENSMUSG00000092476	0	0	0	0	0	0
ENSMUSG00000092477	0	0	0	0	0	0
ENSMUSG00000092470	105	192	101	102	145	132
ENSMUSG00000107842	0	0	2	0	3	5
ENSMUSG00000092472	0	0	0	0	0	0
ENSMUSG00000092473	0	0	0	0	0	0
ENSMUSG00000092313	0	0	0	0	0	0
ENSMUSG00000019932	0	0	0	0	0	0
ENSMUSG00000019933	5	9	5	6	23	3
ENSMUSG00000019935	9	0	8	7	5	0
ENSMUSG00000019936	0	0	0	2	0	0
ENSMUSG00000100888	0	0	0	0	0	0
ENSMUSG00000107596	0	0	0	0	0	2
XLOC_134427	16	0	0	2	0	2
ENSMUSG00000070469	1484	2085	2036	1782	1482	2092
ENSMUSG00000103779	84	53	62	104	428	113
ENSMUSG00000064145	2753	2388	2711	2451	4365	2672
ENSMUSG00000020346	683	1054	910	815	970	1026
ENSMUSG00000064147	560	487	562	478	472	414
ENSMUSG00000103775	0	0	0	0	0	0
ENSMUSG00000103772	313	240	298	520	733	362
ENSMUSG00000064140	0	0	0	0	0	0
ENSMUSG00000070461	628	685	620	576	989	640
ENSMUSG00000020340	2020	1774	2350	1709	2419	1929
ENSMUSG00000053490	0	0	0	0	0	0
ENSMUSG00000107595	0	2	0	15	4	6
XLOC_134422	0	0	0	0	0	0
ENSMUSG00000053499	0	0	0	0	0	0
ENSMUSG00000107593	0	0	0	0	0	0
ENSMUSG00000107479	2	0	10	0	9	0
ENSMUSG00000107590	0	0	0	0	0	0
XLOC_103910	0	0	0	0	0	0
ENSMUSG00000107475	0	0	0	0	0	0
ENSMUSG00000102643	0	0	0	0	0	0
ENSMUSG00000107477	5	13	3	11	10	3
ENSMUSG00000084733	0	0	0	0	0	0
ENSMUSG00000107471	0	0	0	0	1	0
ENSMUSG00000107470	42	29	40	19	25	26
ENSMUSG00000107473	0	0	0	0	0	0
ENSMUSG00000107472	18	10	12	4	6	4
ENSMUSG00000054728	1770	2345	2269	2392	2584	2222
ENSMUSG00000054723	990	1159	1185	966	890	1026
ENSMUSG00000054720	6615	6658	7512	5117	5437	7251
ENSMUSG00000054727	8	0	0	0	0	0
ENSMUSG00000079806	0	0	0	0	0	0
ENSMUSG00000117939	6	2	2	1	2	2
ENSMUSG00000117938	0	0	0	2	0	3
ENSMUSG00000102642	490	389	474	679	774	348
ENSMUSG00000117935	17	32	18	18	22	19
ENSMUSG00000117934	0	0	0	0	0	0
ENSMUSG00000117937	0	0	0	1	0	0
ENSMUSG00000117936	0	0	0	3	3	3
ENSMUSG00000117931	0	0	0	0	0	0
ENSMUSG00000117930	0	0	0	0	0	0
ENSMUSG00000117933	0	0	0	0	0	4
ENSMUSG00000117932	8	0	0	1	10	0
ENSMUSG00000036744	0	0	0	0	0	0
ENSMUSG00000036745	4962	3197	4286	3540	4455	3732
ENSMUSG00000096205	17	26	30	14	25	32
ENSMUSG00000099252	3	2	3	3	2	5
ENSMUSG00000099255	0	0	0	0	0	0
ENSMUSG00000099254	5	0	6	5	3	2
ENSMUSG00000099257	0	0	0	0	0	0
ENSMUSG00000036743	17	2	19	17	21	11
ENSMUSG00000099259	1	1	1	1	1	1
ENSMUSG00000099258	1	1	0	0	0	0
ENSMUSG00000033510	7	11	24	24	12	8
ENSMUSG00000073977	0	0	0	0	0	0
ENSMUSG00000036748	754	748	857	622	627	702
ENSMUSG00000036749	0	0	5	0	0	0
ENSMUSG00000096209	0	0	0	0	0	0
ENSMUSG00000096208	0	0	0	0	0	0
ENSMUSG00000079800	0	3	0	0	0	0
ENSMUSG00000116539	0	1	0	0	0	0
ENSMUSG00000113030	22	24	13	566	19	198
ENSMUSG00000102728	0	0	0	0	0	0
ENSMUSG00000113032	7	5	0	6	8	0
ENSMUSG00000113033	0	0	0	0	0	0
ENSMUSG00000113034	0	0	0	0	0	0
ENSMUSG00000113035	315	294	480	471	470	285
ENSMUSG00000116040	0	0	0	0	0	0
ENSMUSG00000116041	12	14	17	13	16	8
ENSMUSG00000113038	0	0	0	0	0	0
ENSMUSG00000062797	561	691	703	619	478	604
ENSMUSG00000062794	66	77	87	56	90	49
ENSMUSG00000115458	14	7	6	5	8	2
ENSMUSG00000062793	0	0	0	0	0	0
ENSMUSG00000116048	8326	10650	11762	8016	7345	11088
ENSMUSG00000062791	0	0	0	0	0	0
ENSMUSG00000062421	2729	2587	2783	1814	2866	2922
XLOC_059464	0	0	0	0	0	0
ENSMUSG00000116535	3	0	0	0	0	0
ENSMUSG00000024601	2545	3498	3468	2571	2195	3480
ENSMUSG00000062426	0	0	0	0	0	0
ENSMUSG00000019066	4479	4644	5309	3423	3486	4396
XLOC_258389	0	0	0	0	0	0
XLOC_274901	296	215	347	213	220	218
ENSMUSG00000116530	0	0	0	0	0	0
XLOC_066452	0	0	0	0	0	0
XLOC_144727	0	0	0	0	0	0
ENSMUSG00000101730	0	0	0	0	0	0
ENSMUSG00000101731	15	8	26	7	14	11
ENSMUSG00000091460	3	7	2	4	2	0
ENSMUSG00000101733	0	0	0	0	0	0
ENSMUSG00000091466	0	0	0	0	0	0
ENSMUSG00000101735	0	0	0	0	0	0
ENSMUSG00000101736	0	0	0	0	0	0
ENSMUSG00000101737	0	0	0	0	0	0
ENSMUSG00000101739	0	0	0	0	0	0
ENSMUSG00000091468	0	0	0	0	0	0
ENSMUSG00000080508	0	0	0	0	0	0
ENSMUSG00000055897	746	586	777	900	1010	783
ENSMUSG00000055895	0	0	0	0	0	0
ENSMUSG00000108012	177	221	194	197	200	139
XLOC_035379	206	255	307	266	179	216
ENSMUSG00000108010	3288	3170	3136	3715	4822	2345
ENSMUSG00000108011	0	0	0	0	0	0
ENSMUSG00000108016	0	0	0	0	0	0
ENSMUSG00000108017	0	0	0	0	0	0
ENSMUSG00000108014	1	1	0	1	0	1
ENSMUSG00000108015	2	6	0	0	0	0
ENSMUSG00000102832	0	0	0	0	0	0
ENSMUSG00000108018	0	0	0	0	0	0
ENSMUSG00000108019	2	2	6	2	8	10
ENSMUSG00000115493	0	0	0	0	0	0
ENSMUSG00000060499	0	0	0	0	0	0
ENSMUSG00000097154	46	33	41	61	32	42
ENSMUSG00000097155	364	501	572	433	499	480
ENSMUSG00000097156	0	7	0	14	2	3
ENSMUSG00000097157	5	6	4	10	47	9
ENSMUSG00000097150	7	21	47	8	30	33
ENSMUSG00000097151	168	171	194	221	361	175
ENSMUSG00000097152	0	2	2	0	1	6
XLOC_258938	0	0	0	0	1	6
ENSMUSG00000097158	318	400	375	337	370	414
ENSMUSG00000097159	184	260	272	226	177	240
XLOC_072360	1	3	3	0	4	1
ENSMUSG00000028444	113	134	293	149	203	168
ENSMUSG00000080500	0	2	3	0	2	3
ENSMUSG00000028445	806	824	842	692	864	997
ENSMUSG00000112341	0	0	2	2	0	2
ENSMUSG00000112340	0	0	0	2	0	0
ENSMUSG00000112343	4256	3283	4032	3674	4006	3323
ENSMUSG00000112342	0	0	0	1	0	0
ENSMUSG00000031918	3723	3839	4494	3259	4138	4334
ENSMUSG00000112344	0	0	0	0	0	0
XLOC_148223	9	20	49	30	51	22
ENSMUSG00000112346	186	268	196	244	393	243
ENSMUSG00000112349	0	1	0	0	1	0
ENSMUSG00000112348	12	3	11	5	14	18
ENSMUSG00000031916	1006	1049	1361	975	1203	1139
ENSMUSG00000031917	1110	733	1086	997	1223	776
ENSMUSG00000031910	291	351	407	302	410	437
ENSMUSG00000031913	1748	1957	1990	1536	1991	1788
ENSMUSG00000049349	0	2	2	7	6	2
XLOC_038295	0	4	0	0	0	2
XLOC_250577	315	255	410	312	212	278
XLOC_077902	3	14	12	3	5	0
ENSMUSG00000038637	365	374	430	290	341	272
ENSMUSG00000001095	7	31	49	44	108	14
ENSMUSG00000038633	2547	3091	3441	3874	2812	2799
ENSMUSG00000038630	0	7	3	0	3	2
ENSMUSG00000030359	9	17	1266	11	25	15
ENSMUSG00000030357	3927	5276	6095	4269	3179	5325
XLOC_184095	70	98	100	61	95	42
ENSMUSG00000030351	8251	7393	9521	4390	8965	6543
ENSMUSG00000030350	967	1177	1137	658	1907	981
ENSMUSG00000030353	1456	3579	4110	2371	2526	3226
ENSMUSG00000030352	14073	14185	17828	11628	11174	16672
ENSMUSG00000114323	0	0	0	0	0	0
ENSMUSG00000104818	10	0	3	0	0	4
ENSMUSG00000104819	0	0	0	0	0	0
ENSMUSG00000104816	0	0	0	0	0	0
ENSMUSG00000104817	0	0	0	0	0	0
ENSMUSG00000104814	152	130	201	212	334	118
ENSMUSG00000104815	0	0	0	0	0	0
ENSMUSG00000104812	0	0	0	0	0	0
ENSMUSG00000104813	1	2	3	1	1	0
XLOC_034771	0	0	0	0	0	0
ENSMUSG00000104811	0	0	0	0	0	0
ENSMUSG00000073460	24	22	24	39	33	9
XLOC_044104	210	91	168	88	257	82
ENSMUSG00000073468	402	432	510	496	548	393
ENSMUSG00000089224	0	0	0	0	0	0
ENSMUSG00000049699	6	2	2	12	6	4
ENSMUSG00000049694	0	0	0	0	0	0
ENSMUSG00000084610	0	0	0	0	0	0
ENSMUSG00000049690	9411	12050	11377	13029	11377	8710
ENSMUSG00000049691	0	0	0	6	0	0
ENSMUSG00000049692	0	0	0	0	0	0
ENSMUSG00000035329	1176	977	1201	1042	1294	1120
ENSMUSG00000035325	5290	6107	7953	5068	5628	6603
XLOC_183378	0	0	0	0	0	0
ENSMUSG00000070605	173	216	298	148	155	185
ENSMUSG00000026950	130	256	149	10937	654	860
ENSMUSG00000075704	408	495	594	425	364	402
ENSMUSG00000075707	11	5	0	0	2	2
ENSMUSG00000075706	8665	9442	9595	5944	9212	9435
ENSMUSG00000075701	2067	3055	3143	1644	2237	2748
ENSMUSG00000023707	402	346	654	346	305	410
ENSMUSG00000075703	1805	852	958	2040	986	1951
ENSMUSG00000075702	499	508	659	610	341	643
ENSMUSG00000026958	336	334	435	308	374	347
ENSMUSG00000026959	8	7	3	22	19	12
ENSMUSG00000108435	129	111	178	160	223	153
ENSMUSG00000056812	4	3	11	3	11	8
ENSMUSG00000043068	83	56	133	52	62	47
ENSMUSG00000056815	0	0	0	0	0	0
ENSMUSG00000043061	1789	1766	1969	1423	1727	1929
ENSMUSG00000043060	0	0	0	0	0	0
XLOC_112621	2	0	0	3	0	0
ENSMUSG00000043065	505	650	728	592	329	486
ENSMUSG00000102407	0	0	0	3	0	0
ENSMUSG00000043067	1470	1587	1922	1321	1429	1512
ENSMUSG00000043066	0	0	0	0	0	0
ENSMUSG00000022257	2586	2819	3223	2066	2088	2378
XLOC_096080	0	0	3	3	1	3
ENSMUSG00000022255	3414	3453	4442	3437	4319	3210
ENSMUSG00000029286	0	0	0	0	0	0
ENSMUSG00000022253	1331	1423	1655	1141	1139	1258
ENSMUSG00000029280	0	0	0	0	0	0
ENSMUSG00000029283	138	126	128	157	118	124
ENSMUSG00000029282	0	2	2	2	0	0
ENSMUSG00000029288	2	0	0	0	0	0
ENSMUSG00000110140	18	22	14	17	3	25
ENSMUSG00000031007	3015	3779	4291	2787	3472	3594
ENSMUSG00000031004	475	452	497	675	985	520
ENSMUSG00000112634	3	4	5	18	8	15
XLOC_237316	0	0	0	0	0	0
ENSMUSG00000089628	16	25	19	18	14	12
ENSMUSG00000017288	1418	1482	1811	1480	1374	1530
ENSMUSG00000028882	1073	1020	1159	833	1108	1136
ENSMUSG00000028883	3413	3228	3002	1724	1708	2246
ENSMUSG00000028884	448	393	551	387	559	446
ENSMUSG00000028885	75	127	133	107	127	78
ENSMUSG00000028886	2266	2378	2686	1952	2338	2496
ENSMUSG00000088218	0	0	0	0	0	0
ENSMUSG00000088217	7	6	4	10	9	4
ENSMUSG00000028889	847	808	830	776	1468	857
ENSMUSG00000091941	11	4	17	21	32	3
ENSMUSG00000034636	6964	7929	8854	6329	7774	7889
ENSMUSG00000088212	0	0	0	0	0	0
ENSMUSG00000034634	56	37	33	369	37	95
ENSMUSG00000048562	0	0	0	0	0	0
ENSMUSG00000102410	0	0	0	3	0	0
ENSMUSG00000102411	584	422	606	617	954	471
ENSMUSG00000102413	3	2	7	10	2	5
ENSMUSG00000102414	0	0	0	47	0	5
ENSMUSG00000102415	382	349	417	546	977	464
ENSMUSG00000102416	2	0	2	4	5	0
ENSMUSG00000102417	0	0	0	0	0	1
ENSMUSG00000102418	670	559	794	456	406	631
ENSMUSG00000102419	132	166	135	250	274	131
ENSMUSG00000070990	0	0	0	4	0	0
ENSMUSG00000029420	6	20	0	0	15	12
ENSMUSG00000029423	0	0	0	0	0	0
ENSMUSG00000029422	1432	1510	1711	2022	2148	1304
ENSMUSG00000029427	1043	953	1351	907	1052	999
ENSMUSG00000029426	23034	24592	27851	19471	34202	26804
ENSMUSG00000029428	980	971	1079	808	344	859
XLOC_135883	35	38	29	20	0	38
XLOC_268192	5	5	3	3	8	0
ENSMUSG00000070997	38	37	46	47	45	28
ENSMUSG00000035582	0	0	0	0	0	0
ENSMUSG00000035580	4	0	0	14	4	0
ENSMUSG00000035585	837	1041	1830	660	1245	882
XLOC_258602	8	3	14	14	22	10
ENSMUSG00000025701	467	393	522	284	252	358
ENSMUSG00000025702	6977	7598	8099	5170	1556	7450
ENSMUSG00000034987	195	85	153	66	168	124
ENSMUSG00000056854	0	4	0	0	2	2
ENSMUSG00000021635	968	1072	1189	926	1010	1244
ENSMUSG00000021636	618	736	901	573	677	710
XLOC_017352	2	0	4	0	2	0
ENSMUSG00000021631	2	8	1	2	5	0
ENSMUSG00000021638	4273	4615	3870	2779	3930	4448
ENSMUSG00000021639	319	365	486	390	407	369
ENSMUSG00000032673	483	322	547	426	380	597
ENSMUSG00000032586	44	30	51	35	53	31
ENSMUSG00000074151	1472	892	984	1074	1452	1078
ENSMUSG00000032582	3265	3268	3463	3686	4502	2925
ENSMUSG00000032583	607	629	731	582	743	640
ENSMUSG00000074155	0	0	0	0	0	0
XLOC_016402	0	0	3	0	6	2
ENSMUSG00000074158	535	526	601	598	337	503
XLOC_016408	18	11	20	21	11	14
ENSMUSG00000032589	65	100	99	96	73	102
ENSMUSG00000087384	114	113	185	207	153	147
XLOC_212845	33	41	60	45	168	24
XLOC_090077	0	0	0	0	0	0
ENSMUSG00000086192	0	0	0	0	0	0
ENSMUSG00000042002	22	11	15	21	23	18
ENSMUSG00000045055	249	216	225	178	198	158
ENSMUSG00000045052	0	2	0	2	4	2
ENSMUSG00000045053	0	10	14	3	9	4
ENSMUSG00000086193	78	0	0	20	0	0
ENSMUSG00000098138	0	0	4	0	0	0
XLOC_255876	0	0	2	8	4	0
ENSMUSG00000114589	0	0	0	0	0	0
ENSMUSG00000114588	0	0	0	0	0	0
XLOC_215315	0	0	0	0	0	0
ENSMUSG00000114581	0	0	0	0	0	0
ENSMUSG00000114580	0	0	0	0	0	0
XLOC_063245	0	0	0	0	0	0
ENSMUSG00000114582	0	0	0	0	0	0
ENSMUSG00000114585	315	454	412	413	422	308
ENSMUSG00000114584	155	204	178	245	343	194
ENSMUSG00000114587	0	0	0	0	0	0
ENSMUSG00000114586	0	0	0	0	0	0
XLOC_278012	0	0	0	0	0	0
ENSMUSG00000105043	0	4	0	0	0	0
ENSMUSG00000030880	663	952	979	789	994	729
ENSMUSG00000064682	0	0	0	0	0	0
ENSMUSG00000117584	0	0	0	0	0	0
ENSMUSG00000117585	0	2	0	0	0	0
ENSMUSG00000087294	0	0	0	7	0	0
ENSMUSG00000117587	0	0	0	0	0	0
ENSMUSG00000087292	0	0	0	0	0	0
ENSMUSG00000087293	83	49	67	48	29	42
ENSMUSG00000087290	64	77	125	50	51	40
ENSMUSG00000087291	8	5	4	6	12	8
ENSMUSG00000033985	433	363	390	258	343	318
ENSMUSG00000033987	309	362	315	395	671	464
ENSMUSG00000117588	27	41	44	57	59	41
ENSMUSG00000117589	2	0	0	0	0	0
ENSMUSG00000033983	299	284	410	377	299	321
ENSMUSG00000087299	41	35	52	76	75	53
ENSMUSG00000088969	277	314	247	215	491	212
ENSMUSG00000030887	17	0	9	3	4	3
ENSMUSG00000111068	0	0	0	0	0	0
ENSMUSG00000088964	0	0	0	0	0	0
ENSMUSG00000088966	0	0	0	0	0	0
ENSMUSG00000088961	83	90	60	82	78	93
ENSMUSG00000088960	0	1	0	0	0	0
ENSMUSG00000059218	0	0	0	0	0	0
XLOC_018559	0	1	3	4	0	4
ENSMUSG00000086527	27	46	36	38	41	20
ENSMUSG00000044098	1642	1629	1722	1753	2095	1832
ENSMUSG00000086525	0	0	0	0	0	0
ENSMUSG00000086524	3	7	7	7	4	12
ENSMUSG00000086523	0	0	0	0	0	0
ENSMUSG00000086522	254	406	314	313	299	424
ENSMUSG00000086521	0	0	0	0	0	0
ENSMUSG00000106924	0	0	0	0	0	0
ENSMUSG00000044092	243	170	379	117	294	145
XLOC_250967	2	0	2	0	2	7
ENSMUSG00000086529	0	3	0	0	2	1
ENSMUSG00000086528	184	111	208	61	145	118
XLOC_183813	6	4	7	5	5	0
XLOC_183816	20	34	37	30	33	15
ENSMUSG00000117058	0	0	0	0	0	0
ENSMUSG00000117059	0	5	2	0	7	0
ENSMUSG00000117056	0	0	6	0	0	0
ENSMUSG00000117057	0	0	0	0	0	0
ENSMUSG00000117054	0	0	0	0	0	0
ENSMUSG00000117055	0	0	0	0	0	2
ENSMUSG00000117053	0	0	0	0	0	0
ENSMUSG00000117050	934	721	941	637	1757	1007
ENSMUSG00000117051	0	0	0	0	0	0
ENSMUSG00000075284	3877	3856	4495	3221	3236	3675
XLOC_150849	0	0	0	1	12	2
ENSMUSG00000075286	61	55	74	70	103	57
ENSMUSG00000075288	0	0	0	0	0	0
ENSMUSG00000075289	138	183	108	271	237	187
XLOC_150847	0	6	0	3	0	0
ENSMUSG00000083685	0	0	0	0	0	0
ENSMUSG00000070080	0	0	0	1	0	0
XLOC_243645	31	13	26	29	40	21
ENSMUSG00000088387	0	0	0	0	0	0
ENSMUSG00000024941	2084	2256	2617	1815	1994	2369
ENSMUSG00000024940	5372	6811	6631	5592	6148	6201
ENSMUSG00000024943	1417	1411	1609	1784	1824	1352
ENSMUSG00000024942	4051	4059	5036	3431	2778	4028
ENSMUSG00000024944	543	730	739	514	589	670
ENSMUSG00000024947	1134	906	1129	802	852	1034
ENSMUSG00000021936	1479	1431	1440	1471	1717	1463
ENSMUSG00000024949	2790	3023	3879	3209	4002	3108
ENSMUSG00000024948	5198	3850	5243	4088	4165	4581
ENSMUSG00000090667	0	0	0	0	0	0
ENSMUSG00000083684	0	0	0	0	0	0
ENSMUSG00000107948	0	0	0	0	0	0
ENSMUSG00000105047	0	1	2	1	9	3
ENSMUSG00000102522	0	0	0	0	0	0
XLOC_275779	2	7	6	2	5	5
ENSMUSG00000108481	135	105	183	173	50	133
ENSMUSG00000059534	1656	1953	1966	1473	1668	1963
ENSMUSG00000102245	0	0	0	0	0	0
ENSMUSG00000108480	0	0	0	0	0	0
ENSMUSG00000087432	0	0	0	0	0	0
ENSMUSG00000087433	542	738	750	611	586	703
ENSMUSG00000051727	264	264	343	275	252	273
ENSMUSG00000087431	725	639	785	806	912	819
ENSMUSG00000051721	532	601	753	694	646	568
ENSMUSG00000087437	0	1	1	0	0	2
ENSMUSG00000087434	685	0	2	618	716	0
ENSMUSG00000087435	1	2	5	2	5	2
ENSMUSG00000043843	0	0	0	0	0	0
ENSMUSG00000098131	0	0	0	0	0	0
ENSMUSG00000087439	26	19	18	34	24	14
ENSMUSG00000051729	0	0	0	0	0	0
ENSMUSG00000051728	0	0	0	0	0	0
ENSMUSG00000099325	0	1	0	0	1	0
ENSMUSG00000080808	6	0	6	6	6	6
ENSMUSG00000080809	0	0	0	0	0	0
ENSMUSG00000080802	0	0	0	0	0	0
ENSMUSG00000080803	0	0	0	0	0	0
ENSMUSG00000080800	0	0	0	0	0	0
ENSMUSG00000080801	0	0	0	0	0	0
ENSMUSG00000080806	0	0	2	0	2	0
ENSMUSG00000080807	0	0	0	0	0	0
ENSMUSG00000080805	0	0	0	0	0	0
ENSMUSG00000005615	1266	7005	2276	1440	3744	1422
XLOC_170023	0	0	0	0	0	0
ENSMUSG00000005610	26608	29921	33789	25156	28349	31831
ENSMUSG00000005611	665	325	935	1039	879	902
ENSMUSG00000090665	58	53	60	48	33	166
ENSMUSG00000083686	0	0	0	0	0	0
ENSMUSG00000102524	0	0	0	2	0	0
XLOC_067319	6	0	2	10	9	12
ENSMUSG00000109782	28	3	25	32	12	9
ENSMUSG00000040576	0	0	0	0	0	0
XLOC_137697	0	0	0	0	0	0
ENSMUSG00000040570	247	265	212	282	272	229
ENSMUSG00000051098	283	284	386	308	282	323
ENSMUSG00000051095	0	0	0	0	0	0
ENSMUSG00000091821	0	0	0	0	0	0
ENSMUSG00000082523	0	0	0	0	0	0
ENSMUSG00000082520	16	10	16	29	39	12
ENSMUSG00000082527	2	3	2	0	0	0
ENSMUSG00000082526	0	0	0	0	0	0
ENSMUSG00000031429	370	377	523	285	268	322
ENSMUSG00000081975	0	0	0	0	0	0
ENSMUSG00000046932	0	0	0	0	0	0
ENSMUSG00000082528	0	0	0	0	0	0
ENSMUSG00000046934	6	0	2	0	0	0
ENSMUSG00000098136	0	0	0	0	0	0
XLOC_167656	4	0	2	6	0	2
ENSMUSG00000102526	16	12	3	6	12	6
ENSMUSG00000081976	0	0	0	0	0	0
XLOC_160378	0	0	0	4	0	0
ENSMUSG00000049098	0	0	0	0	0	0
ENSMUSG00000026548	166	198	403	141	144	144
ENSMUSG00000102241	3	4	8	12	20	16
ENSMUSG00000100101	7	7	2	1	5	3
ENSMUSG00000026542	0	0	221	0	0	0
ENSMUSG00000026547	16032	17698	18399	12042	12316	18694
ENSMUSG00000026546	180	245	261	299	274	214
XLOC_214735	17	8	16	11	14	5
ENSMUSG00000026544	516	594	703	396	409	498
ENSMUSG00000059395	50	71	66	46	24	54
ENSMUSG00000098135	0	0	0	0	0	0
ENSMUSG00000059397	0	0	0	0	0	0
ENSMUSG00000099321	0	0	0	0	0	0
XLOC_182853	64	80	30	67	71	73
XLOC_116396	61	35	48	33	41	49
ENSMUSG00000100104	11	0	3	12	2	1
XLOC_137349	6	3	5	3	4	3
XLOC_116390	0	0	0	0	0	0
ENSMUSG00000100105	0	0	0	0	0	0
ENSMUSG00000107334	0	10	0	7	0	0
ENSMUSG00000112911	2	0	0	0	1	0
ENSMUSG00000031424	0	0	0	0	0	0
ENSMUSG00000107335	28	13	18	41	18	10
ENSMUSG00000000326	1640	2103	2513	1631	1586	1892
ENSMUSG00000083682	0	0	0	0	0	0
ENSMUSG00000100108	0	3	0	0	4	1
ENSMUSG00000112913	0	0	0	0	0	0
XLOC_216778	29	6	36	38	62	12
ENSMUSG00000112914	4	0	0	2	0	0
ENSMUSG00000095809	0	0	0	0	0	0
ENSMUSG00000003617	8032	14288	18661	10892	14638	11614
XLOC_190622	11	10	17	6	4	0
ENSMUSG00000095804	0	0	2	0	0	0
ENSMUSG00000095805	0	0	0	0	0	0
ENSMUSG00000095806	0	0	0	0	0	0
ENSMUSG00000095807	0	0	0	0	0	0
ENSMUSG00000083344	0	0	4	0	0	0
ENSMUSG00000099323	0	0	0	0	0	0
XLOC_143494	2	2	0	4	8	0
ENSMUSG00000007107	7	0	14	2	4	0
ENSMUSG00000102242	0	0	0	0	0	0
ENSMUSG00000096148	0	0	0	0	0	0
XLOC_117115	0	0	0	20	0	0
ENSMUSG00000097385	82	47	69	115	140	67
ENSMUSG00000098329	0	1	1	1	1	1
ENSMUSG00000098326	0	0	0	0	0	0
ENSMUSG00000098327	5	0	4	5	5	2
XLOC_067158	0	0	0	0	0	0
ENSMUSG00000098322	201	253	221	8	204	349
ENSMUSG00000098323	0	0	0	0	0	0
ENSMUSG00000098320	3	3	6	2	3	2
XLOC_247358	0	0	0	0	0	0
ENSMUSG00000117671	60	54	38	45	50	53
XLOC_153120	319	337	427	290	692	326
ENSMUSG00000079626	0	0	0	0	0	0
XLOC_209063	0	0	2	0	0	0
ENSMUSG00000084275	0	0	0	0	0	0
ENSMUSG00000084274	1	1	3	1	6	1
ENSMUSG00000084277	3	2	2	6	3	2
ENSMUSG00000084276	0	0	1	0	0	0
ENSMUSG00000084271	55	52	29	61	48	67
ENSMUSG00000084270	0	0	0	0	0	0
ENSMUSG00000089601	0	0	0	0	0	0
ENSMUSG00000084272	0	0	0	0	0	0
ENSMUSG00000086228	79	65	64	105	120	61
ENSMUSG00000107943	0	0	0	0	0	0
ENSMUSG00000084279	1	1	2	2	1	1
ENSMUSG00000084278	0	0	0	0	0	0
ENSMUSG00000089609	0	0	0	0	0	0
ENSMUSG00000086229	6	12	2	8	8	5
XLOC_121260	2	0	1	0	10	2
ENSMUSG00000096140	128	121	171	100	110	134
ENSMUSG00000110809	0	0	0	0	0	0
ENSMUSG00000089701	4	0	1	2	3	2
ENSMUSG00000081643	29	30	18	18	17	21
ENSMUSG00000002059	638	815	900	649	881	714
ENSMUSG00000002058	290	390	519	330	326	358
ENSMUSG00000002057	0	0	0	3	0	0
ENSMUSG00000107942	0	0	3	6	2	1
ENSMUSG00000002055	49	37	70	89	86	58
ENSMUSG00000002052	5649	6239	7174	5671	6803	6527
ENSMUSG00000096145	356	410	385	514	421	241
ENSMUSG00000088554	0	0	0	0	0	0
ENSMUSG00000088555	0	0	0	0	1	0
ENSMUSG00000083728	256	168	200	210	164	182
ENSMUSG00000083729	0	0	0	0	0	0
ENSMUSG00000088550	0	0	0	0	0	0
ENSMUSG00000117858	0	0	0	0	0	0
ENSMUSG00000088552	3	3	1	2	5	1
ENSMUSG00000021509	4	4	17	33	40	2
ENSMUSG00000083722	0	0	2	0	0	0
ENSMUSG00000083723	4	5	2	3	7	2
ENSMUSG00000083720	0	0	0	0	2	0
ENSMUSG00000036606	14539	16488	20894	12051	12230	14190
ENSMUSG00000046062	9960	9637	11280	8086	10984	10257
ENSMUSG00000088559	8	5	7	8	13	3
ENSMUSG00000083725	8	8	13	6	13	11
ENSMUSG00000110700	0	0	0	0	0	0
ENSMUSG00000109548	0	0	0	0	0	0
ENSMUSG00000016356	181	134	122	204	290	110
ENSMUSG00000072407	2	2	3	12	3	5
ENSMUSG00000081388	0	0	0	0	0	0
ENSMUSG00000081389	0	0	0	0	0	0
ENSMUSG00000081382	0	3	4	0	3	2
ENSMUSG00000055978	24	39	52	75	158	33
ENSMUSG00000081381	0	0	0	0	0	0
ENSMUSG00000081386	0	0	0	0	0	0
XLOC_164052	92	80	128	106	126	84
ENSMUSG00000081384	0	0	0	0	0	0
ENSMUSG00000062074	0	19	13	10	112	104
ENSMUSG00000094478	0	0	0	0	0	0
ENSMUSG00000064302	4400	4130	5824	4649	5797	4390
ENSMUSG00000064307	96	126	178	201	80	174
XLOC_019715	13	7	20	14	22	12
ENSMUSG00000064308	5	0	0	4	0	0
ENSMUSG00000097752	0	0	1	2	0	0
ENSMUSG00000094678	0	0	0	0	1	0
ENSMUSG00000080383	0	0	0	0	0	1
XLOC_207610	0	0	0	0	0	0
ENSMUSG00000080384	2	1	2	13	17	2
ENSMUSG00000094679	0	0	0	0	0	0
ENSMUSG00000094856	0	0	0	0	0	0
ENSMUSG00000101858	0	0	0	0	0	0
ENSMUSG00000078139	39	158	144	84	16	158
ENSMUSG00000107672	0	0	0	0	0	0
ENSMUSG00000084493	9	5	4	5	12	7
ENSMUSG00000084492	0	0	0	0	0	0
ENSMUSG00000107677	0	0	0	0	0	0
ENSMUSG00000107676	273	204	330	396	729	268
ENSMUSG00000107675	0	0	0	0	0	0
ENSMUSG00000095379	0	0	0	0	2	0
ENSMUSG00000095376	0	0	0	0	0	0
ENSMUSG00000078130	0	0	0	0	0	0
ENSMUSG00000097383	154	150	162	120	141	104
ENSMUSG00000107678	0	0	0	0	0	0
ENSMUSG00000095372	0	0	0	0	0	0
ENSMUSG00000078134	65	92	88	46	40	44
ENSMUSG00000095370	0	0	0	0	0	1
ENSMUSG00000095371	0	0	0	0	0	0
XLOC_095236	0	2	1	2	2	0
ENSMUSG00000082899	0	0	0	0	0	0
ENSMUSG00000082898	0	0	0	0	0	0
XLOC_215459	0	4	4	3	7	0
ENSMUSG00000083932	0	0	0	0	0	0
ENSMUSG00000082893	0	0	0	0	0	0
ENSMUSG00000082892	0	0	0	0	0	0
ENSMUSG00000082891	0	0	0	0	0	0
ENSMUSG00000056569	102	178	221	732	142	222
ENSMUSG00000082897	0	0	0	0	0	0
ENSMUSG00000082896	200	213	371	166	182	253
ENSMUSG00000082895	33	38	39	23	19	20
ENSMUSG00000082894	0	0	0	0	0	0
ENSMUSG00000014195	2295	2533	2777	2734	2715	2214
ENSMUSG00000099496	0	0	0	0	0	0
ENSMUSG00000109707	0	2	0	0	0	0
ENSMUSG00000099494	0	0	0	0	0	0
ENSMUSG00000109701	0	0	0	0	1	0
ENSMUSG00000099492	3	10	6	4	1	2
ENSMUSG00000109703	2	2	3	2	3	12
ENSMUSG00000099490	0	0	0	0	0	0
ENSMUSG00000097382	0	0	0	0	0	1
ENSMUSG00000086479	28	16	34	22	75	15
ENSMUSG00000109709	10	6	10	10	26	5
ENSMUSG00000014198	3	5	9	55	11	6
ENSMUSG00000099499	0	0	0	0	0	0
ENSMUSG00000099498	0	0	0	0	0	0
ENSMUSG00000085558	136	168	153	167	58	64
ENSMUSG00000113236	0	0	0	3	1	0
ENSMUSG00000113237	586	546	454	484	556	405
ENSMUSG00000113234	1	1	5	1	1	1
ENSMUSG00000113235	0	0	0	0	0	0
ENSMUSG00000001508	25	18	26	145	37	28
ENSMUSG00000098557	7674	11027	14575	8281	10836	7806
ENSMUSG00000113230	0	0	0	0	0	0
ENSMUSG00000113231	0	0	0	0	0	0
ENSMUSG00000001504	1828	1950	1736	2102	1887	2520
ENSMUSG00000001506	11235	20938	17820	24829	18366	20281
ENSMUSG00000001507	16668	17290	21028	11304	16825	15919
ENSMUSG00000113238	0	0	13	0	0	0
ENSMUSG00000113239	5	39	37	24	24	15
XLOC_194533	0	0	1	0	6	0
ENSMUSG00000092066	0	0	0	0	0	0
XLOC_082982	166	108	120	79	162	131
ENSMUSG00000019261	1594	1584	1651	1181	1399	1590
ENSMUSG00000092060	276	703	188	334	185	463
ENSMUSG00000083174	0	0	0	0	0	0
ENSMUSG00000096779	0	2	0	1	1	0
ENSMUSG00000096777	0	0	0	0	0	0
ENSMUSG00000096776	0	0	0	0	0	0
ENSMUSG00000096775	5	3	0	5	5	0
ENSMUSG00000096774	0	0	0	0	0	0
ENSMUSG00000096773	0	0	0	0	0	0
ENSMUSG00000096772	0	0	0	0	0	0
ENSMUSG00000096771	0	0	1	0	0	0
ENSMUSG00000096770	0	0	0	0	0	0
ENSMUSG00000017550	228	276	288	234	337	245
ENSMUSG00000113571	91	41	44	129	186	64
ENSMUSG00000101534	0	0	0	0	0	0
ENSMUSG00000101535	65	42	59	60	81	52
ENSMUSG00000101532	0	0	0	0	0	0
ENSMUSG00000101533	0	0	0	0	0	0
ENSMUSG00000101530	0	0	0	0	0	0
ENSMUSG00000101531	0	0	0	0	0	0
ENSMUSG00000101538	0	0	0	0	0	0
ENSMUSG00000101539	0	0	0	0	0	0
ENSMUSG00000113588	0	0	0	0	0	0
ENSMUSG00000029007	3915	3338	4332	2688	2818	3499
ENSMUSG00000038510	124	105	133	134	151	104
ENSMUSG00000113580	0	0	0	0	2	0
ENSMUSG00000113581	29	7	19	27	32	20
ENSMUSG00000111309	0	0	0	0	0	0
ENSMUSG00000113583	0	0	0	0	0	0
ENSMUSG00000113584	0	0	0	4	0	0
ENSMUSG00000113585	473	486	528	443	634	151
ENSMUSG00000113586	0	0	2	0	0	0
ENSMUSG00000109541	0	0	0	0	0	0
ENSMUSG00000029004	7012	7870	8808	7873	7761	8276
ENSMUSG00000113577	0	0	9	7	10	4
XLOC_128775	0	0	2	0	2	0
ENSMUSG00000022055	5	0	5	19	6	11
ENSMUSG00000010021	519	569	718	595	588	643
ENSMUSG00000113579	0	0	0	0	0	0
ENSMUSG00000010025	4691	5305	6044	3709	4363	4713
ENSMUSG00000022057	281	368	358	292	340	338
ENSMUSG00000113578	0	0	0	0	2	0
XLOC_174198	0	0	0	0	0	0
ENSMUSG00000030766	2394	2479	2937	2645	2901	2741
ENSMUSG00000101288	0	2	8	3	5	0
ENSMUSG00000047168	351	156	10	388	594	423
ENSMUSG00000112185	0	0	0	0	0	0
ENSMUSG00000097232	162	199	200	182	197	177
ENSMUSG00000112183	0	0	0	0	0	0
ENSMUSG00000112182	0	0	0	4	1	0
ENSMUSG00000112181	0	0	0	0	0	0
ENSMUSG00000112180	0	0	0	0	0	0
ENSMUSG00000101280	0	0	0	0	0	0
ENSMUSG00000101281	0	0	0	0	8	0
ENSMUSG00000101282	0	0	0	0	0	0
ENSMUSG00000086237	10	8	9	10	16	12
ENSMUSG00000101284	0	0	0	0	0	0
ENSMUSG00000101285	0	0	0	0	0	0
ENSMUSG00000112189	0	0	0	0	0	0
ENSMUSG00000112188	0	0	0	0	1	0
ENSMUSG00000079773	15	8	10	17	14	10
ENSMUSG00000079774	17	72	116	120	251	72
ENSMUSG00000097237	0	0	0	0	0	0
ENSMUSG00000065952	9	7	26	12	6	3
ENSMUSG00000065954	27606	19452	26241	14736	25807	26122
ENSMUSG00000065956	0	0	0	0	0	0
ENSMUSG00000081812	0	0	0	0	0	0
ENSMUSG00000081813	0	0	0	3	1	0
ENSMUSG00000081810	6	2	9	5	9	5
ENSMUSG00000108150	0	0	0	0	0	0
ENSMUSG00000097428	0	0	0	0	2	0
ENSMUSG00000081817	23	35	48	21	13	26
ENSMUSG00000081814	0	0	0	0	0	0
ENSMUSG00000108154	3	4	5	3	4	5
ENSMUSG00000097424	0	0	0	2	0	0
ENSMUSG00000097425	0	0	0	0	0	0
ENSMUSG00000097426	6	2	3	1	1	2
ENSMUSG00000097427	0	0	0	0	0	0
ENSMUSG00000097420	0	0	0	0	0	0
ENSMUSG00000097421	0	0	0	0	0	0
ENSMUSG00000097422	24	35	14	22	18	12
ENSMUSG00000097423	280	349	377	318	293	263
ENSMUSG00000093082	1336	1418	1505	1092	1000	1344
XLOC_144579	0	0	0	0	0	0
ENSMUSG00000010651	824	675	903	535	502	682
ENSMUSG00000054966	137	159	160	236	256	201
ENSMUSG00000054967	94	122	146	87	89	83
ENSMUSG00000093080	13	12	10	14	19	12
ENSMUSG00000093081	2	5	4	6	18	4
ENSMUSG00000041308	8472	9478	10649	7458	15945	9083
ENSMUSG00000041309	572	580	612	472	476	472
XLOC_105827	0	0	0	0	0	0
ENSMUSG00000041303	1413	1349	1709	1202	1318	1155
ENSMUSG00000041301	1519	1656	1844	840	971	1204
ENSMUSG00000000365	8	11	18	9	9	9
ENSMUSG00000093338	0	2	0	1	1	0
ENSMUSG00000077095	1	0	0	0	0	0
ENSMUSG00000078880	32	46	40	63	34	41
ENSMUSG00000093334	6	2	15	17	24	4
ENSMUSG00000093335	0	0	0	0	0	0
ENSMUSG00000093336	18	22	24	31	57	26
ENSMUSG00000113633	0	0	0	0	0	0
ENSMUSG00000093331	0	0	0	0	0	0
ENSMUSG00000110194	9	12	6	11	7	5
ENSMUSG00000086234	208	187	220	159	105	215
ENSMUSG00000096470	0	0	0	0	0	0
ENSMUSG00000118138	49	27	40	42	88	82
ENSMUSG00000118139	0	0	0	0	0	0
ENSMUSG00000115328	0	0	0	0	0	0
ENSMUSG00000115329	4	8	5	12	14	11
ENSMUSG00000118134	474	264	211	851	735	564
ENSMUSG00000115327	0	0	0	0	0	0
ENSMUSG00000115324	459	537	570	610	393	517
ENSMUSG00000115325	4	4	0	10	10	0
ENSMUSG00000115322	0	0	0	0	0	0
ENSMUSG00000118131	0	0	0	0	0	0
ENSMUSG00000115320	0	0	0	0	0	0
ENSMUSG00000115321	0	1	2	3	0	0
ENSMUSG00000092652	0	1	0	0	0	1
XLOC_054646	1075	975	1698	527	4691	863
ENSMUSG00000022015	6	12	8	7	40	2
ENSMUSG00000022014	160	195	192	227	191	221
ENSMUSG00000083566	0	0	0	0	0	0
ENSMUSG00000022016	4538	4695	5351	4023	6469	5118
ENSMUSG00000022010	9016	9477	10594	7649	12827	10574
ENSMUSG00000022013	456	471	633	598	476	491
ENSMUSG00000022012	48	40	46	72	47	46
ENSMUSG00000107941	0	0	0	0	0	0
ENSMUSG00000022019	1565	1826	1820	1956	1969	1708
ENSMUSG00000022018	9639	10261	13129	4308	7934	7322
ENSMUSG00000055610	0	0	0	0	0	0
ENSMUSG00000055612	196	217	219	239	176	269
XLOC_260375	0	0	0	0	6	1
ENSMUSG00000083567	82	126	137	82	61	96
ENSMUSG00000108119	0	0	0	0	0	0
ENSMUSG00000020528	695	669	812	548	615	645
ENSMUSG00000020527	201	260	276	280	315	234
ENSMUSG00000020526	103	119	178	144	153	110
ENSMUSG00000020525	1208	1229	1440	1086	1255	1191
ENSMUSG00000020524	2101	3201	2740	1556	1486	2020
ENSMUSG00000020523	1940	2095	2214	1628	1721	1839
ENSMUSG00000020522	341	3614	4302	2975	3565	4058
ENSMUSG00000020521	1613	1664	2320	1411	1554	1941
ENSMUSG00000020520	879	1037	1089	916	679	1066
ENSMUSG00000094810	0	0	0	0	0	0
XLOC_143848	4	8	6	3	28	31
ENSMUSG00000091864	0	2	0	0	0	5
ENSMUSG00000094813	0	0	0	0	0	0
ENSMUSG00000094814	0	0	0	0	0	0
ENSMUSG00000094815	1	0	3	3	1	1
ENSMUSG00000094817	5	1	0	1	0	1
ENSMUSG00000094818	0	0	0	0	0	0
ENSMUSG00000094819	0	0	0	0	0	0
ENSMUSG00000118288	0	0	0	0	0	0
ENSMUSG00000109280	0	0	0	0	0	0
ENSMUSG00000109281	0	0	0	0	7	0
ENSMUSG00000109282	319	332	361	219	398	282
ENSMUSG00000109283	0	0	0	0	0	0
ENSMUSG00000109284	2	0	0	8	12	0
ENSMUSG00000109285	0	0	0	0	0	0
ENSMUSG00000109286	0	0	0	0	0	0
ENSMUSG00000109287	0	0	0	0	0	0
ENSMUSG00000109289	0	0	0	0	0	0
XLOC_224621	175	190	185	210	95	160
ENSMUSG00000020566	1258	1557	1625	1661	1507	1663
ENSMUSG00000052062	4073	3806	3985	5071	4245	3585
XLOC_163549	0	0	0	0	6	0
XLOC_163548	0	0	0	0	0	0
ENSMUSG00000101270	0	0	0	0	0	0
XLOC_132403	0	0	0	0	0	0
ENSMUSG00000013643	0	0	0	0	0	0
ENSMUSG00000013646	2414	2529	3140	1888	2287	2441
XLOC_077783	8	13	6	5	13	6
ENSMUSG00000118282	8	0	3	8	18	10
ENSMUSG00000101272	0	0	0	0	0	0
ENSMUSG00000118283	26	27	58	20	42	57
ENSMUSG00000028756	15737	14503	16801	10250	13012	15736
ENSMUSG00000057615	0	0	0	0	0	0
ENSMUSG00000057614	1331	1981	2178	1334	1342	1650
ENSMUSG00000028718	42	37	62	54	91	54
ENSMUSG00000028719	2639	2906	3146	1900	2034	2645
ENSMUSG00000028757	4966	5601	6506	4213	4515	5450
ENSMUSG00000076500	0	0	0	0	0	0
ENSMUSG00000087994	0	0	0	0	0	0
ENSMUSG00000028710	134	205	964	135	345	99
ENSMUSG00000028750	15	5	14	18	8	10
ENSMUSG00000028712	2	0	0	0	0	0
ENSMUSG00000028713	38567	31632	42909	25024	29050	38164
ENSMUSG00000028715	0	0	24	0	0	0
ENSMUSG00000028716	474	484	645	479	412	411
ENSMUSG00000025545	133	233	172	228	174	188
ENSMUSG00000102168	0	0	0	0	0	0
XLOC_234231	0	0	0	0	0	0
ENSMUSG00000118284	0	0	0	0	0	0
ENSMUSG00000102160	5	0	0	23	2	0
XLOC_234239	0	0	0	0	0	0
ENSMUSG00000102162	0	0	1	0	0	0
ENSMUSG00000118285	0	0	0	0	0	0
ENSMUSG00000102164	0	0	0	0	0	0
ENSMUSG00000102166	0	0	0	0	0	0
ENSMUSG00000102167	0	0	0	0	0	0
ENSMUSG00000039176	4942	4998	5603	3607	3881	3990
ENSMUSG00000039174	0	0	0	0	0	0
ENSMUSG00000052396	7	0	6	14	0	0
XLOC_043278	0	5	1	9	0	0
ENSMUSG00000087993	1	1	1	1	1	1
ENSMUSG00000052392	46	52	59	69	51	112
XLOC_049652	0	7	6	0	6	2
ENSMUSG00000087992	378	313	330	255	387	255
ENSMUSG00000108115	0	4	0	0	0	0
XLOC_071788	4	0	0	0	2	0
ENSMUSG00000039178	817	839	959	737	757	914
ENSMUSG00000039179	53	109	88	76	61	102
ENSMUSG00000092889	101	136	133	77	100	62
ENSMUSG00000092888	0	0	0	0	0	0
ENSMUSG00000110210	0	0	0	0	0	0
ENSMUSG00000092880	0	0	0	0	0	0
ENSMUSG00000092885	1	1	1	1	1	1
ENSMUSG00000110213	64	71	89	61	79	38
ENSMUSG00000092887	19	10	22	17	44	15
ENSMUSG00000109300	0	0	0	0	0	0
ENSMUSG00000110212	0	0	0	0	0	0
ENSMUSG00000067627	0	0	0	0	0	0
ENSMUSG00000116898	124	118	94	67	121	70
ENSMUSG00000067629	317	385	473	361	313	348
ENSMUSG00000117243	0	0	0	0	0	0
ENSMUSG00000108114	0	0	0	0	0	0
ENSMUSG00000025090	0	0	0	0	0	0
ENSMUSG00000025091	0	0	0	0	0	8
ENSMUSG00000025092	1957	1800	1863	1523	1293	1682
ENSMUSG00000110214	0	0	0	0	0	0
ENSMUSG00000111518	0	0	0	0	0	0
ENSMUSG00000117241	11	22	26	21	12	8
ENSMUSG00000114749	12	7	5	18	22	4
ENSMUSG00000114748	0	0	0	0	0	0
ENSMUSG00000111511	0	0	0	0	0	0
ENSMUSG00000114746	0	0	0	0	0	0
ENSMUSG00000114745	0	0	0	0	0	0
ENSMUSG00000114744	6	0	4	0	0	0
ENSMUSG00000111515	0	0	0	0	0	1
ENSMUSG00000111514	17	11	10	5	20	0
ENSMUSG00000111517	0	0	0	0	0	0
ENSMUSG00000114740	0	0	0	0	0	0
ENSMUSG00000050677	132	179	248	142	118	149
ENSMUSG00000103444	11	6	3	6	1	0
ENSMUSG00000021737	1466	1469	1824	1513	1824	1476
ENSMUSG00000065178	0	0	0	0	0	0
ENSMUSG00000021731	1258	1131	1423	1017	1342	1065
ENSMUSG00000021730	15	41	24	78	54	35
ENSMUSG00000021733	925	1005	990	1034	1432	1036
ENSMUSG00000021732	804	1389	1361	1051	626	1082
ENSMUSG00000065173	0	0	0	0	0	0
XLOC_012778	4	0	0	3	0	0
ENSMUSG00000065176	14	10	12	5	2	4
ENSMUSG00000108545	0	0	0	0	0	0
XLOC_222103	4	0	0	0	0	0
ENSMUSG00000097065	0	0	0	0	0	0
ENSMUSG00000117644	0	0	0	0	0	0
ENSMUSG00000035873	1633	1831	2144	1972	3536	2050
ENSMUSG00000090191	0	0	0	0	0	0
ENSMUSG00000106269	0	0	0	0	0	0
ENSMUSG00000106268	0	0	0	0	0	0
ENSMUSG00000035877	9825	9494	11513	7118	10172	9077
ENSMUSG00000070313	0	4	0	0	0	0
ENSMUSG00000035875	97	110	133	97	176	126
ENSMUSG00000106263	46	30	45	36	30	28
ENSMUSG00000116895	228	197	234	206	362	242
ENSMUSG00000106261	0	7	0	0	0	2
ENSMUSG00000035878	814	993	1088	861	730	856
ENSMUSG00000106267	0	0	0	0	0	0
XLOC_126887	0	0	0	0	0	0
ENSMUSG00000106265	3	5	14	9	14	10
ENSMUSG00000106264	1	1	1	1	1	1
ENSMUSG00000112961	0	0	0	0	0	0
ENSMUSG00000112960	2	0	1	12	0	4
ENSMUSG00000112963	0	0	0	0	4	0
ENSMUSG00000112962	0	0	0	0	0	0
ENSMUSG00000112965	0	0	0	0	0	0
ENSMUSG00000112964	277	375	747	593	389	331
ENSMUSG00000112967	4	0	9	6	5	4
ENSMUSG00000045178	0	3	0	7	2	8
ENSMUSG00000112969	11	31	29	20	21	20
XLOC_126881	10	22	6	13	22	13
ENSMUSG00000097066	0	0	0	0	0	0
ENSMUSG00000116896	0	0	0	0	0	0
ENSMUSG00000090194	102	95	132	71	96	59
ENSMUSG00000064670	0	0	0	0	0	0
ENSMUSG00000085672	3	0	0	0	0	0
ENSMUSG00000064677	0	0	0	0	0	0
XLOC_043186	1081	923	998	920	1255	1082
ENSMUSG00000103449	0	0	0	0	0	0
ENSMUSG00000086725	294	257	242	262	284	226
ENSMUSG00000086724	0	0	0	0	0	0
ENSMUSG00000086727	6	0	10	6	2	8
ENSMUSG00000086726	0	0	0	0	0	0
ENSMUSG00000086721	4	2	5	2	7	3
ENSMUSG00000052934	4396	4056	5399	3559	5959	3341
ENSMUSG00000086722	6	0	0	4	3	2
XLOC_133906	0	0	0	0	0	0
ENSMUSG00000086729	29	31	21	33	37	38
ENSMUSG00000086728	682	676	768	656	760	679
XLOC_131276	0	0	5	0	0	0
ENSMUSG00000117218	2	0	0	0	4	0
ENSMUSG00000117219	1741	1194	178	1732	2325	1407
ENSMUSG00000117214	0	0	0	0	0	0
ENSMUSG00000104409	0	0	0	0	0	0
ENSMUSG00000117216	0	2	8	2	12	1
ENSMUSG00000117217	0	1	0	1	0	0
ENSMUSG00000117210	0	0	0	0	0	0
ENSMUSG00000117211	0	0	0	0	0	0
ENSMUSG00000117213	0	0	0	0	0	0
ENSMUSG00000110325	48	31	53	90	111	57
ENSMUSG00000062162	0	0	0	0	0	0
ENSMUSG00000022883	1030	1355	1348	1135	884	1194
ENSMUSG00000022837	525	551	664	652	803	622
ENSMUSG00000022836	12479	16806	18507	16114	12990	16185
ENSMUSG00000076755	0	0	7	0	2	0
XLOC_047031	2	2	4	0	0	12
ENSMUSG00000022833	274	406	353	314	269	268
ENSMUSG00000022832	0	0	0	0	0	0
ENSMUSG00000022831	954	698	1009	423	733	701
ENSMUSG00000076750	0	0	0	0	0	0
ENSMUSG00000076759	0	0	0	0	0	0
ENSMUSG00000022838	24	20	20	36	8	11
ENSMUSG00000039824	23	33	215	43	360	23
ENSMUSG00000039826	885	586	565	601	1251	422
ENSMUSG00000102564	33	20	32	30	14	18
XLOC_147006	0	0	0	0	0	0
ENSMUSG00000086098	209	392	415	301	361	228
ENSMUSG00000086097	0	0	0	0	0	0
XLOC_147009	0	0	0	0	0	0
ENSMUSG00000086095	0	0	0	4	0	3
ENSMUSG00000039828	994	1041	1248	1102	1314	1160
ENSMUSG00000086092	0	1	0	0	0	0
ENSMUSG00000086090	455	450	512	328	713	445
ENSMUSG00000102815	0	0	0	0	0	0
ENSMUSG00000043953	1735	1460	1886	1233	2152	1552
ENSMUSG00000068487	8	5	1	3	11	3
ENSMUSG00000084688	5	4	4	8	6	7
ENSMUSG00000070348	9818	7732	10508	7479	6302	9838
ENSMUSG00000020069	2004	1746	2267	2635	2695	1612
ENSMUSG00000006179	30	4	27	6	24	4
ENSMUSG00000070342	90	40	60	84	172	38
ENSMUSG00000020063	1732	2189	2560	2119	2222	2271
ENSMUSG00000020061	3	22	2	2260	0	157
ENSMUSG00000063632	2117	1877	2110	2226	1396	2211
ENSMUSG00000020067	24	97	57	468	63	117
ENSMUSG00000020064	2899	2904	3591	2664	3897	2747
ENSMUSG00000070345	12	21	8	15	6	10
ENSMUSG00000082295	0	0	0	0	0	0
ENSMUSG00000009075	6	4	0	29	12	11
ENSMUSG00000074264	152	186	208	226	236	223
ENSMUSG00000107569	0	0	0	0	0	0
ENSMUSG00000109308	0	0	0	0	0	0
XLOC_100450	0	4	2	0	2	0
ENSMUSG00000030968	0	0	0	0	0	0
ENSMUSG00000090907	5	6	9	9	4	6
ENSMUSG00000030963	6	0	0	0	4	0
ENSMUSG00000030960	228	264	288	274	255	204
XLOC_021730	0	0	0	0	0	0
ENSMUSG00000030966	709	790	875	713	421	854
ENSMUSG00000030967	2858	2771	3116	2702	3385	3071
ENSMUSG00000030965	1428	1597	1840	1354	1661	1657
XLOC_210162	6	4	11	2	3	3
ENSMUSG00000070699	110	116	166	151	130	150
XLOC_039448	32	22	41	26	36	34
ENSMUSG00000107562	0	0	0	0	0	0
ENSMUSG00000048304	0	0	0	6	0	0
ENSMUSG00000048307	3668	3991	4399	2970	4059	3686
ENSMUSG00000070697	615	675	743	743	651	557
ENSMUSG00000070690	0	0	0	3	0	0
ENSMUSG00000070691	140	63	182	76	146	113
ENSMUSG00000070692	6	2	2	9	1	3
ENSMUSG00000004100	312	308	313	297	392	383
ENSMUSG00000096434	0	0	0	0	0	0
ENSMUSG00000096436	0	0	0	0	0	0
ENSMUSG00000096437	0	0	0	0	0	0
ENSMUSG00000096430	0	0	0	0	0	0
ENSMUSG00000096431	0	0	0	0	0	0
ENSMUSG00000096432	0	0	0	0	0	0
ENSMUSG00000096433	416	503	635	344	277	322
ENSMUSG00000033703	1021	812	913	731	865	788
ENSMUSG00000033701	712	759	851	781	985	771
ENSMUSG00000033707	20	24	29	28	52	40
ENSMUSG00000033706	260	339	479	404	235	339
ENSMUSG00000033705	11685	12801	14265	14010	13519	13163
ENSMUSG00000080733	0	0	0	0	0	0
XLOC_258026	16	9	6	1	14	5
ENSMUSG00000082296	0	0	0	0	0	0
ENSMUSG00000037469	2	6	0	92	14	8
ENSMUSG00000037466	99	56	79	89	96	80
ENSMUSG00000037465	3851	2692	3491	1871	2650	2686
ENSMUSG00000037463	37	19	44	31	35	19
ENSMUSG00000037461	1037	1119	1000	1296	1277	1302
ENSMUSG00000104138	40	21	8	45	28	22
ENSMUSG00000104131	0	0	0	0	0	0
ENSMUSG00000104130	0	0	0	0	0	0
ENSMUSG00000104133	0	0	0	0	0	0
ENSMUSG00000104132	0	1	0	1	0	0
ENSMUSG00000104135	0	0	0	0	0	2
ENSMUSG00000031497	373	447	452	672	562	416
ENSMUSG00000104137	0	0	0	0	0	0
ENSMUSG00000104136	24	10	20	44	57	33
ENSMUSG00000098480	8	12	14	13	42	4
XLOC_160867	0	0	0	0	0	0
ENSMUSG00000027927	0	0	0	0	0	0
ENSMUSG00000027925	0	0	0	8	0	0
ENSMUSG00000027923	0	0	0	3	0	0
ENSMUSG00000073497	0	0	0	0	0	0
ENSMUSG00000031709	1361	1466	1496	1389	1772	1629
ENSMUSG00000031708	640	1046	913	1019	866	1109
XLOC_133551	0	0	0	0	0	0
ENSMUSG00000031706	1085	1133	1273	906	904	998
ENSMUSG00000031701	3692	4352	4994	3381	4521	4256
ENSMUSG00000031700	841	889	919	889	524	825
ENSMUSG00000031703	3557	3947	4445	3073	3341	3958
ENSMUSG00000098086	0	0	0	0	0	0
ENSMUSG00000023009	680	797	792	813	992	727
ENSMUSG00000023008	4834	5135	5450	3629	3245	4548
XLOC_184447	36	22	0	0	58	7
XLOC_152257	5	0	5	3	6	4
ENSMUSG00000023004	8261	10234	10682	7597	7658	9522
ENSMUSG00000023007	673	623	594	589	603	551
ENSMUSG00000043661	0	0	2	8	0	0
ENSMUSG00000071561	5	7	4	0	3	0
ENSMUSG00000023000	288	275	265	233	129	212
ENSMUSG00000003452	473	612	1003	501	825	417
ENSMUSG00000071562	10	4	0	2	4	0
ENSMUSG00000026032	342	473	481	405	346	315
ENSMUSG00000026031	14356	14889	17837	11905	14514	15962
ENSMUSG00000026037	1013	1097	1072	872	1260	1314
ENSMUSG00000026036	442	405	490	346	413	410
ENSMUSG00000026035	372	529	501	477	432	411
ENSMUSG00000026034	3929	3693	4800	6059	7123	4801
ENSMUSG00000026039	52	84	102	135	168	84
ENSMUSG00000102126	0	0	0	0	0	0
ENSMUSG00000082127	17	31	28	21	42	22
ENSMUSG00000102127	0	0	0	0	0	0
ENSMUSG00000087330	0	0	0	0	0	0
ENSMUSG00000034285	319	265	382	376	343	391
ENSMUSG00000000957	2665	3227	3875	3108	4514	2877
ENSMUSG00000082125	0	0	0	0	0	0
XLOC_176001	0	0	0	0	0	0
ENSMUSG00000073633	178	259	279	248	234	191
ENSMUSG00000073631	3	1	2	1	5	1
XLOC_220191	0	0	0	0	0	0
ENSMUSG00000073639	4324	4773	1804	3705	5097	4459
ENSMUSG00000087334	0	0	0	0	0	0
ENSMUSG00000086945	0	0	0	0	0	0
ENSMUSG00000082121	0	0	0	0	0	0
XLOC_134308	0	0	0	0	0	0
ENSMUSG00000049553	1825	2048	2279	1853	2207	1895
ENSMUSG00000049551	3	34	14	25	50	15
ENSMUSG00000049550	6003	6506	8900	8982	7561	8787
ENSMUSG00000049556	28	53	59	27	54	44
ENSMUSG00000049555	319	241	388	278	208	251
ENSMUSG00000113319	0	0	0	0	0	0
ENSMUSG00000069678	153	204	225	132	156	119
XLOC_221825	0	0	0	0	0	0
ENSMUSG00000087338	65	93	145	110	120	95
ENSMUSG00000069670	7	6	0	25	0	0
ENSMUSG00000069584	0	0	0	0	0	0
ENSMUSG00000069582	0	0	0	0	0	0
ENSMUSG00000069583	0	0	0	0	0	0
ENSMUSG00000069581	0	8	0	0	2	7
ENSMUSG00000069588	0	0	0	0	0	0
ENSMUSG00000046269	280	232	290	238	254	220
ENSMUSG00000030816	2305	2375	2603	2219	2552	2325
ENSMUSG00000117008	0	0	0	0	0	0
ENSMUSG00000046262	0	0	0	0	0	0
ENSMUSG00000022353	3149	3658	3969	3526	3328	3455
ENSMUSG00000022350	2734	3045	3411	2434	2675	2840
ENSMUSG00000022351	1357	1748	1947	1829	1873	2098
ENSMUSG00000076036	1	1	1	1	1	1
XLOC_058561	0	0	0	0	0	0
ENSMUSG00000022354	1364	1742	1570	1556	1443	1781
ENSMUSG00000089377	0	0	0	0	5	0
ENSMUSG00000089376	33	44	43	49	60	47
ENSMUSG00000076038	1	1	0	1	1	1
ENSMUSG00000022359	275	245	363	289	220	271
ENSMUSG00000089373	0	1	0	0	2	2
ENSMUSG00000089372	0	0	0	0	0	0
ENSMUSG00000089371	42	24	48	42	75	38
ENSMUSG00000089370	0	0	0	0	0	0
ENSMUSG00000105770	1	0	0	0	1	1
ENSMUSG00000105771	124	172	171	113	104	148
ENSMUSG00000105772	11	9	11	32	31	23
ENSMUSG00000105773	0	0	0	0	2	0
ENSMUSG00000105774	32	40	39	111	116	63
ENSMUSG00000105775	12	10	13	9	9	6
ENSMUSG00000105776	141	230	200	153	244	156
ENSMUSG00000105777	0	0	0	0	0	0
ENSMUSG00000105778	0	0	0	0	0	0
ENSMUSG00000105779	3	7	16	6	6	2
ENSMUSG00000086946	0	0	0	0	3	2
XLOC_017250	0	0	0	0	0	0
ENSMUSG00000053318	41	33	41	29	40	46
ENSMUSG00000008540	9635	10352	10932	7465	10521	9655
ENSMUSG00000088028	0	0	0	0	0	0
XLOC_225246	5	10	10	20	5	10
ENSMUSG00000034863	792	710	1049	752	699	723
ENSMUSG00000088025	0	0	0	0	0	0
ENSMUSG00000088026	0	0	0	0	0	0
ENSMUSG00000106995	0	0	0	0	0	0
ENSMUSG00000034867	1982	2162	2587	1644	1429	1776
ENSMUSG00000088021	0	0	0	0	0	0
ENSMUSG00000088022	0	0	0	0	1	0
ENSMUSG00000092848	1	0	0	0	0	0
XLOC_158409	0	0	0	0	0	0
ENSMUSG00000104731	0	0	0	0	0	0
ENSMUSG00000104730	0	0	0	0	1	0
ENSMUSG00000104737	58	48	35	83	117	35
ENSMUSG00000074345	234	330	301	227	272	384
ENSMUSG00000077633	0	0	0	0	0	0
ENSMUSG00000077630	2	0	0	2	0	0
ENSMUSG00000077637	6	4	4	3	6	4
ENSMUSG00000077635	0	0	0	0	0	0
ENSMUSG00000045795	1028	1012	1154	831	1155	968
ENSMUSG00000045794	0	0	0	0	0	0
ENSMUSG00000077639	8	19	24	29	15	15
ENSMUSG00000104734	0	0	1	1	0	0
ENSMUSG00000045790	528	488	750	375	536	532
XLOC_141246	3	3	2	0	3	6
ENSMUSG00000045792	0	0	0	0	0	0
ENSMUSG00000111043	0	0	0	0	0	0
ENSMUSG00000048155	0	0	0	0	0	0
ENSMUSG00000039873	152	156	149	139	183	94
XLOC_157373	2	4	23	21	10	3
ENSMUSG00000116698	0	0	0	0	0	0
ENSMUSG00000079685	183	208	207	156	188	194
ENSMUSG00000102201	166	151	172	158	165	121
ENSMUSG00000102200	9	0	6	13	10	0
ENSMUSG00000102203	0	0	0	0	0	0
ENSMUSG00000102202	5	15	13	13	5	5
ENSMUSG00000102205	16	10	10	29	23	16
ENSMUSG00000032207	4	2	8	4	8	7
ENSMUSG00000102207	3	16	14	19	6	12
ENSMUSG00000102206	16	16	25	51	11	33
ENSMUSG00000043569	0	0	0	0	0	0
XLOC_182188	0	0	0	0	0	0
ENSMUSG00000090955	3	7	11	28	37	23
ENSMUSG00000089959	119	130	132	149	219	115
ENSMUSG00000089958	84	44	107	66	68	70
ENSMUSG00000086942	4	2	2	4	8	8
ENSMUSG00000089953	0	0	0	16	0	0
ENSMUSG00000089952	204	164	239	339	725	153
ENSMUSG00000089951	44	41	38	39	82	26
ENSMUSG00000082388	0	0	0	0	0	0
ENSMUSG00000089957	0	0	0	0	0	0
ENSMUSG00000089956	0	3	0	0	4	11
XLOC_043235	0	0	0	0	0	0
ENSMUSG00000094102	5	3	5	0	6	3
ENSMUSG00000006241	168	162	234	202	123	188
ENSMUSG00000027401	2	6	0	2447	9	81
ENSMUSG00000042211	2858	3254	3550	2770	3546	3078
ENSMUSG00000042210	238	271	350	212	141	257
ENSMUSG00000042213	183	219	280	234	193	227
ENSMUSG00000042212	0	0	0	0	0	0
ENSMUSG00000042215	158	198	151	275	170	284
ENSMUSG00000042216	421	341	361	338	435	414
ENSMUSG00000042219	0	0	0	0	0	0
ENSMUSG00000088548	0	0	0	0	0	0
ENSMUSG00000039878	0	0	5	3	0	0
ENSMUSG00000045248	459	475	607	568	490	579
ENSMUSG00000114264	0	0	0	0	2	0
ENSMUSG00000114265	0	0	0	0	0	0
ENSMUSG00000114266	4	0	2	0	14	0
ENSMUSG00000114267	267	169	158	139	281	77
ENSMUSG00000114260	0	0	0	0	0	0
ENSMUSG00000114261	0	0	0	0	0	0
ENSMUSG00000114262	0	0	0	0	0	0
ENSMUSG00000114263	0	0	0	0	0	0
ENSMUSG00000032425	1156	915	1133	871	948	877
ENSMUSG00000114268	0	0	0	0	0	0
ENSMUSG00000032420	5512	5782	5630	3725	5621	5726
ENSMUSG00000032423	3986	4480	4889	4468	4853	4671
ENSMUSG00000032422	1569	1850	2105	1630	1549	1521
XLOC_088478	0	0	0	0	0	0
ENSMUSG00000084828	65	39	72	53	50	42
ENSMUSG00000084829	0	0	0	0	0	0
XLOC_157993	8	0	9	0	4	4
ENSMUSG00000084821	239	258	307	199	384	205
ENSMUSG00000084822	21	54	37	30	4	34
ENSMUSG00000084823	10	20	19	9	14	8
ENSMUSG00000084824	117	115	103	164	236	120
ENSMUSG00000084825	0	0	0	0	0	0
ENSMUSG00000084826	0	10	2	6	0	13
XLOC_157994	365	267	406	442	617	317
ENSMUSG00000034437	93	90	63	69	91	102
XLOC_115240	28	38	35	36	32	46
XLOC_052124	0	3	0	0	0	0
ENSMUSG00000031147	338	309	352	276	227	298
ENSMUSG00000083489	0	0	0	0	0	0
ENSMUSG00000090272	857	568	728	906	444	529
ENSMUSG00000079577	0	0	0	0	0	0
ENSMUSG00000090273	18	6	15	15	5	10
ENSMUSG00000029094	2592	3162	3394	2889	2758	3206
XLOC_244771	0	0	0	0	0	0
ENSMUSG00000092255	0	0	0	0	0	0
ENSMUSG00000079578	0	0	0	0	0	0
ENSMUSG00000031142	2	0	8	0	0	0
ENSMUSG00000044117	2	0	0	5	0	15
XLOC_231809	0	0	6	6	7	0
ENSMUSG00000083483	4	13	14	3	5	4
ENSMUSG00000090277	0	0	0	0	0	0
ENSMUSG00000069306	1470	1246	1306	767	985	1269
ENSMUSG00000114703	0	1	1	9	5	0
ENSMUSG00000041548	3506	3893	4824	3128	3291	3401
ENSMUSG00000105612	0	0	0	0	0	0
XLOC_110749	0	0	0	0	2	0
ENSMUSG00000114702	14	23	14	10	9	10
ENSMUSG00000041544	10	0	6	2	5	2
XLOC_110746	58	32	43	55	56	28
ENSMUSG00000058093	989	1076	1294	782	687	973
ENSMUSG00000041540	1375	1009	1693	1381	1760	1292
ENSMUSG00000039138	0	0	0	0	0	0
ENSMUSG00000050645	0	0	0	0	0	0
ENSMUSG00000024598	10	21	36	108	9	36
ENSMUSG00000050641	0	0	0	0	0	0
ENSMUSG00000050640	63	208	175	163	96	150
ENSMUSG00000024592	366	395	516	360	331	325
ENSMUSG00000024593	46	77	33	95	74	70
ENSMUSG00000024590	796	675	959	668	1071	710
ENSMUSG00000024597	20265	19090	24914	15265	21356	18805
ENSMUSG00000024594	2154	3901	4148	2166	3688	3291
XLOC_079909	2	0	0	5	6	0
ENSMUSG00000105611	13	2	11	20	19	5
ENSMUSG00000019178	53	29	38	34	17	42
ENSMUSG00000104145	252	254	13	39	328	12
ENSMUSG00000032301	1101	1422	1659	1396	1467	1430
ENSMUSG00000104147	0	0	0	0	0	0
ENSMUSG00000114709	197	172	193	275	565	159
ENSMUSG00000075091	0	0	0	0	0	0
ENSMUSG00000075090	0	0	0	0	0	0
ENSMUSG00000075093	0	0	0	0	0	0
ENSMUSG00000032303	0	4	2	12	0	5
ENSMUSG00000075095	0	0	0	0	0	0
ENSMUSG00000026457	11636	10985	12662	7676	10286	11253
ENSMUSG00000075097	0	0	0	0	0	0
ENSMUSG00000075099	0	0	0	0	0	0
ENSMUSG00000026456	1112	694	990	1004	688	1167
ENSMUSG00000096465	0	0	0	0	0	0
ENSMUSG00000039137	188	183	192	201	244	277
ENSMUSG00000041895	1764	1649	2010	1678	1693	1728
XLOC_134947	3	5	8	5	14	8
ENSMUSG00000092259	0	0	0	0	0	0
ENSMUSG00000041890	5365	5152	6014	5820	6065	5646
ENSMUSG00000041891	5502	5541	6350	4049	5169	5570
ENSMUSG00000096462	0	0	0	0	0	0
ENSMUSG00000116705	2	3	1	3	0	3
ENSMUSG00000083880	0	0	0	0	0	0
ENSMUSG00000083887	0	0	0	0	0	0
ENSMUSG00000083886	0	0	0	0	0	0
ENSMUSG00000083885	15	0	2	5	6	0
ENSMUSG00000083884	0	0	0	0	0	0
XLOC_056939	0	0	0	0	0	0
XLOC_058954	14	6	29	6	37	20
ENSMUSG00000083889	0	0	0	0	0	0
ENSMUSG00000083888	0	0	0	0	0	0
ENSMUSG00000047495	2	0	2	0	0	2
ENSMUSG00000047496	178	286	294	259	298	259
ENSMUSG00000047497	613	548	660	809	598	626
ENSMUSG00000056728	0	0	0	0	0	0
ENSMUSG00000051118	0	0	0	0	0	0
ENSMUSG00000045587	0	0	0	0	0	0
ENSMUSG00000051113	199	217	248	174	235	227
ENSMUSG00000051111	56	76	79	194	132	145
ENSMUSG00000056724	5973	4668	6593	3539	3131	4002
ENSMUSG00000014837	72	101	77	112	89	88
ENSMUSG00000075826	0	0	0	0	0	0
ENSMUSG00000082716	0	0	0	0	0	0
XLOC_204578	0	0	0	20	0	3
ENSMUSG00000000838	2489	2753	3225	2207	2576	2657
ENSMUSG00000088546	0	0	0	0	0	0
ENSMUSG00000066113	1293	1251	1579	980	1237	1235
ENSMUSG00000024266	2	0	0	0	0	0
ENSMUSG00000066116	50	93	107	102	51	52
ENSMUSG00000040467	0	2	4	0	5	0
ENSMUSG00000082717	0	0	0	0	0	0
ENSMUSG00000057455	0	0	0	4	0	7
ENSMUSG00000057454	0	5	0	292	0	4
ENSMUSG00000057457	265	490	330	391	359	341
ENSMUSG00000055320	4764	5459	4076	4843	6166	3777
ENSMUSG00000098829	0	0	0	0	0	0
ENSMUSG00000098828	0	0	0	0	0	0
ENSMUSG00000116217	4	43	12	1	6	0
ENSMUSG00000085067	0	0	0	0	0	0
ENSMUSG00000085066	0	0	0	0	0	0
ENSMUSG00000082288	0	0	0	0	0	0
ENSMUSG00000082289	0	0	0	2	0	0
ENSMUSG00000082286	739	798	828	879	991	525
ENSMUSG00000098820	0	0	0	0	0	0
ENSMUSG00000082284	35	22	18	13	12	14
ENSMUSG00000082285	0	0	0	0	0	0
ENSMUSG00000098825	0	0	0	0	0	0
ENSMUSG00000082283	1	2	0	2	5	7
ENSMUSG00000082280	2	0	3	8	3	7
ENSMUSG00000082281	0	0	0	0	0	0
XLOC_000595	0	0	0	0	0	0
ENSMUSG00000080613	0	0	0	0	0	0
ENSMUSG00000080610	4	2	3	2	4	1
ENSMUSG00000080616	0	0	0	0	0	0
ENSMUSG00000080615	1	1	1	1	1	1
XLOC_049099	48	33	54	34	40	46
XLOC_049096	0	0	2	0	1	0
ENSMUSG00000113092	0	0	0	0	0	0
ENSMUSG00000034449	230	328	368	273	289	362
ENSMUSG00000085395	33	46	46	91	32	50
ENSMUSG00000085394	0	0	0	0	0	2
ENSMUSG00000085397	223	203	219	240	236	275
ENSMUSG00000085396	2525	2401	2711	3244	3602	2079
ENSMUSG00000085391	4	14	6	12	5	6
ENSMUSG00000085390	0	0	0	0	0	0
ENSMUSG00000085393	0	0	0	0	0	0
ENSMUSG00000085399	27	26	44	85	77	39
ENSMUSG00000085398	30	64	77	111	107	66
ENSMUSG00000098793	0	0	1	0	6	0
ENSMUSG00000098792	1	1	1	1	1	1
ENSMUSG00000082752	0	0	0	0	0	0
ENSMUSG00000098790	16	9	20	16	19	8
ENSMUSG00000082754	0	0	0	0	0	0
ENSMUSG00000098796	0	0	0	0	0	0
ENSMUSG00000032089	1031	858	1170	842	788	905
ENSMUSG00000098794	0	0	0	0	0	0
ENSMUSG00000082758	0	0	0	0	0	0
ENSMUSG00000082759	0	0	0	0	0	0
ENSMUSG00000098799	1	0	1	0	1	0
ENSMUSG00000098798	1	1	1	1	1	1
ENSMUSG00000105282	229	120	168	274	392	197
ENSMUSG00000065778	1	2	0	2	3	1
XLOC_050897	0	0	0	0	0	0
ENSMUSG00000065771	3	0	1	1	11	2
ENSMUSG00000065770	0	0	0	0	0	0
ENSMUSG00000065773	0	4	2	3	4	1
XLOC_241868	0	0	0	0	0	0
ENSMUSG00000089035	1	0	0	0	0	0
ENSMUSG00000089036	0	0	0	1	1	0
ENSMUSG00000089037	0	0	0	0	0	0
ENSMUSG00000089030	0	0	0	0	0	0
ENSMUSG00000089033	0	0	0	3	2	0
ENSMUSG00000089038	0	0	0	0	0	0
ENSMUSG00000089039	0	0	0	0	0	0
ENSMUSG00000106069	0	0	0	0	0	0
ENSMUSG00000106068	0	0	0	0	0	0
ENSMUSG00000057181	1459	1588	1624	1245	1723	1641
ENSMUSG00000106061	54	41	48	66	72	29
ENSMUSG00000106060	0	0	0	0	0	0
ENSMUSG00000106063	20	10	8	29	29	27
ENSMUSG00000106062	376	349	354	467	615	354
ENSMUSG00000106065	0	0	0	0	0	0
ENSMUSG00000106064	0	0	0	0	0	0
ENSMUSG00000106067	117	106	122	98	105	102
ENSMUSG00000106066	0	0	0	0	0	0
ENSMUSG00000061469	0	0	0	0	0	0
ENSMUSG00000094745	0	0	0	0	0	0
ENSMUSG00000094746	0	0	0	0	0	0
ENSMUSG00000094747	0	0	0	0	0	0
ENSMUSG00000094741	0	0	0	0	0	0
ENSMUSG00000094743	0	0	0	0	0	0
ENSMUSG00000061461	786	678	672	664	509	625
ENSMUSG00000116212	0	0	0	0	0	0
ENSMUSG00000061462	305	804	568	6507	794	1228
ENSMUSG00000094748	0	0	0	0	0	0
ENSMUSG00000093918	0	0	0	0	0	0
ENSMUSG00000093919	0	0	0	2	1	0
ENSMUSG00000093914	0	0	0	0	1	0
ENSMUSG00000093915	1	0	1	0	1	0
ENSMUSG00000093916	2	0	6	8	16	10
ENSMUSG00000093917	0	0	0	0	0	0
ENSMUSG00000093910	74	30	42	28	57	46
ENSMUSG00000093912	0	0	0	0	0	0
[truncated: 59,970 more rows]
